# Supplementary material for: Integration Analysis of Three Omics Data Using Penalized Regression Methods: An Application to Bladder Cancer
Source: PLoS Genet. 2015 Dec 8;11(12):e1005689. doi: 10.1371/journal.pgen.1005689 (PMC4672920; doi:10.1371/journal.pgen.1005689)
Supplement: S1 Excel — Information about SNPs associated with gene expression using LASSO with SNP model for the discovery and replication phase. (XLSX) [file pgen.1005689.s001.xlsx]

## Sheet: SERPINB3
Model SNP-LASSO-permuting individuals
Gene	probeset	Chr	start	end	Deviance	p-value
SERPINB3	8023696	18	61322433	61329197	171.591	<0.01
SNP	Coef	Coef(univariate)	p-value(univariate)	Chr	position	MAF	allele	gene	feature	left gene	right gene
rs500424	-0.0121155	-0.109834	0.878238	18	60540860	0.3625	C/T	PHLPP	intron[NM_194449.1]	ZCCHC2	BCL2
rs17746008	1.01621	3.49763	0.00164503	18	60590894	0.136364	G/T	PHLPP	intron[NM_194449.1]	ZCCHC2	BCL2
rs8089409	-0.14653	-0.887854	0.338321	18	60688656	0.113636	A/C	NA	NA	PHLPP	BCL2
rs9947451	1.37068	2.76994	0.000101192	18	60743100	0.193182	A/G	NA	NA	PHLPP	BCL2
rs17749561	0.174365	1.23268	0.190618	18	60783211	0.119565	A/G	NA	NA	PHLPP	BCL2
rs1564483	-0.00969204	-0.903922	0.142854	18	60794654	0.341463	A/G	BCL2	utr-3[NM_000633.2]	PHLPP	KDSR
rs12454712	0.353697	2.30051	0.000765777	18	60845884	0.366667	C/T	BCL2	intron[NM_000633.2]	PHLPP	KDSR
rs9955190	-0.0151214	-0.931091	0.144082	18	60878883	0.204545	A/G	BCL2	intron[NM_000633.2]	PHLPP	KDSR
rs4987764	-0.577903	-2.15904	0.021107	18	60908132	0.111111	C/T	BCL2	intron[NM_000633.2]	PHLPP	KDSR
rs7242402	1.14829	2.05803	0.107188	18	60941958	0.125	C/T	BCL2	intron[NM_000633.2]	PHLPP	KDSR
rs7236090	-0.672799	-0.258314	0.757431	18	60947111	0.409091	C/T	BCL2	intron[NM_000633.2]	PHLPP	KDSR
rs1381548	-0.118412	-0.0768027	0.920436	18	60957396	0.487805	A/G	BCL2	intron[NM_000633.2]	PHLPP	KDSR
rs6567337	0.377422	1.63034	0.0354659	18	61038861	0.22619	C/T	NA	NA	KDSR	VPS4B
rs1544899	0.0768317	1.63029	0.0354722	18	61598210	0.238636	A/G	SERPINB10	intron[NM_005024.1]	SERPINB2	HMSD
rs9961532	0.231484	2.51854	0.00438936	18	61655200	0.2	A/G	SERPINB8	utr-3[NM_198833.1]	HMSD	C18orf20
rs213070	0.237588	2.96626	0.000793137	18	61663317	0.193182	C/T	NA	NA	SERPINB8	C18orf20
rs2000834	0.214451	1.14654	0.0892824	18	61671371	0.383721	C/T	NA	NA	SERPINB8	C18orf20
rs971824	0.890397	2.22395	0.000232012	18	61712857	0.26087	C/T	NA	NA	SERPINB8	C18orf20
rs4245299	-0.0577673	-0.666769	0.407469	18	61823804	0.181818	C/T	NA	NA	C18orf20	CDH7
rs6567416	-0.335194	-1.26494	0.0429786	18	61840388	0.261364	C/T	NA	NA	C18orf20	CDH7
rs7234569	0.626152	2.74193	0.0466106	18	61856080	0.1	C/T	NA	NA	C18orf20	CDH7
rs4941252	-0.601006	-1.43087	0.373589	18	61882332	0.0543478	A/G	NA	NA	C18orf20	CDH7
rs10871815	0.0585277	0.980072	0.157477	18	61893338	0.4	C/T	NA	NA	C18orf20	CDH7
rs35379414	0.0454618	1.10697	0.113312	18	61897354	0.45122	C/T	NA	NA	C18orf20	CDH7
rs1363002	0.0182839	1.23612	0.0394929	18	62098468	0.453488	C/T	NA	NA	C18orf20	CDH7
rs2042127	0.00361658	0.91342	0.146556	18	62110647	0.488095	C/T	NA	NA	C18orf20	CDH7
rs11874016	0.313887	1.3466	0.0256672	18	62156264	0.453488	C/T	NA	NA	C18orf20	CDH7
rs2939402	0.0863207	1.03511	0.130242	18	62292383	0.333333	C/T	NA	NA	C18orf20	CDH7
rs12954548	0.217512	0.883596	0.199386	18	62305405	0.344444	G/T	NA	NA	C18orf20	CDH7
TCGA Validation
Gene	probeset	Chr	start	end	Deviance	p-value	Bonferroni
SERPINB3		18	61322433	61329197	0	1	0.005

## Sheet: SERPINB4
Model SNP-LASSO-permuting individuals
Gene	probeset	Chr	start	end	Deviance	p-value
SERPINB4	8023688	18	61304495	61311502	98.4	<0.001
SNP	Coef	Coef(univariate)	p-value(univariate)	Chr	position	MAF	allele	gene	feature	left gene	right gene
rs508702	-0.383841	-1.06214	0.138383	18	60663392	0.211111	G/T	NA	NA	PHLPP	BCL2
rs9947451	1.21002	2.34739	1.31693e-05	18	60743100	0.193182	A/G	NA	NA	PHLPP	BCL2
rs17070653	-0.00020643	-0.898191	0.112622	18	60775839	0.147727	C/T	NA	NA	PHLPP	BCL2
rs17749561	0.0304887	0.941508	0.202161	18	60783211	0.119565	A/G	NA	NA	PHLPP	BCL2
rs12454712	0.258033	1.88017	0.000376864	18	60845884	0.366667	C/T	BCL2	intron[NM_000633.2]	PHLPP	KDSR
rs7242402	0.492987	0.990447	0.330197	18	60941958	0.125	C/T	BCL2	intron[NM_000633.2]	PHLPP	KDSR
rs7236090	-0.0532115	-0.106048	0.871456	18	60947111	0.409091	C/T	BCL2	intron[NM_000633.2]	PHLPP	KDSR
rs2850761	0.0103667	0.291878	0.520373	18	60966397	0.452381	A/G	BCL2	intron[NM_000633.2]	PHLPP	KDSR
rs213070	0.502189	2.57691	0.000119429	18	61663317	0.193182	C/T	NA	NA	SERPINB8	C18orf20
rs971824	0.687387	1.83912	7.2905e-05	18	61712857	0.26087	C/T	NA	NA	SERPINB8	C18orf20
rs6567416	-0.10118	-0.730513	0.143275	18	61840388	0.261364	C/T	NA	NA	C18orf20	CDH7
rs7234569	0.57059	2.26728	0.0347168	18	61856080	0.1	C/T	NA	NA	C18orf20	CDH7
rs4941252	-0.403313	-1.33997	0.285583	18	61882332	0.0543478	A/G	NA	NA	C18orf20	CDH7
rs7244407	-0.106001	-1.07169	0.017162	18	62121713	0.488636	A/G	NA	NA	C18orf20	CDH7
rs11874016	0.334318	1.12368	0.0165968	18	62156264	0.453488	C/T	NA	NA	C18orf20	CDH7
TCGA Validation
Gene	probeset	Chr	start	end	Deviance	p-value	Bonferroni
SERPINB4		18	61304495	61311502	0	1	0.005

## Sheet: CEACAM6
Model SNP-LASSO-permuting individuals
Gene	probeset	Chr	start	end	Deviance	p-value
CEACAM6	8029098	19	42259398	42276113	79.6267	0.01
SNP	Coef	Coef(univariate)	p-value(univariate)	Chr	position	MAF	allele	gene	feature	left gene	right gene
rs10405934	0.0793191	1.86688	0.221617	19	41446104	0.0595238	A/C	NA	NA	CYP2G1P	CYP2B6
rs10417579	0.584294	1.59008	0.00471423	19	41465130	0.293478	C/T	NA	NA	CYP2B7P1	CYP2B6
rs305998	-0.0527774	-1.13031	0.1582	19	41587297	0.285714	G/T	NA	NA	CYP2G2P	CYP2A13
rs305968	-0.223739	-0.86671	0.219556	19	41622189	0.313953	A/G	CYP2F1	coding-synonymous[NM_000774.3]	CYP2A13	CYP2T3P
rs338598	-0.31738	-0.964101	0.0705459	19	41701528	0.488636	G/T	CYP2S1	intron[NM_030622.6]	CYP2T3P	AXL
rs17251589	0.699377	3.38332	0.0214027	19	41756085	0.0652174	C/T	AXL	intron[NM_021913.3]	CYP2S1	HNRNPUL1
rs7260605	0.300036	0.777351	0.123463	19	41947635	0.488889	C/T	NA	NA	ATP5SL	LOC729111
rs2016082	-0.581831	-1.6318	0.0070092	19	42152918	0.347826	G/T	NA	NA	CEACAM4	CEACAM7
rs7249800	-0.487376	-1.70918	0.00394106	19	42200301	0.282609	C/T	NA	NA	CEACAM7	CEACAM5
rs3826706	0.739337	1.09252	0.0429626	19	42793590	0.444444	A/G	CIC	intron[NM_015125.3]	ERF	PAFAH1B
TCGA Validation
Gene	probeset	Chr	start	end	Deviance	p-value	Bonferroni
CEACAM6		19	42259398	42276113	0	1	0.005

## Sheet: CLIC6
Model SNP-LASSO-permuting individuals
Gene	probeset	Chr	start	end	Deviance	p-value
CLIC6	8068383	21	36041688	36090519	75.2733	0.01
SNP	Coef	Coef(univariate)	p-value(univariate)	Chr	position	MAF	allele	gene	features	left_gene	right_gene
rs2834251	-0.711419	-1.87134	0.039796	21	35084921	0.0869565	C/T	ITSN1	intron[NM_003024.2]	CRYZL1	ATP5O
rs2244151	-0.0355452	-0.962035	0.0324945	21	35193395	0.418605	G/T	ITSN1	intron[NM_003024.2]	CRYZL1	ATP5O
rs2834268	0.389197	1.28056	0.0126275	21	35199880	0.177778	A/G	ITSN1	intron[NM_003024.2]	CRYZL1	ATP5O
rs7275817	0.107481	1.42949	0.0902452	21	35434373	0.119565	C/T	NA	NA	FLJ46020	MRPS6
rs9984245	-0.0251561	-1.93378	0.00691403	21	35478063	0.133333	G/T	SLC5A3	utr-3[NM_006933.4]	FLJ46020	LOC100130240
rs7281682	0.16172	1.59395	0.0299634	21	35525015	0.133333	A/C	NA	NA	MRPS6	KCNE2
rs8129269	0.215033	1.59002	0.0234807	21	35583910	0.119565	A/G	NA	NA	MRPS6	KCNE2
rs8127788	-0.546873	-1.23973	0.00196816	21	35659107	0.443182	G/T	NA	NA	MRPS6	KCNE2
rs2834484	-0.107692	-1.00253	0.0343144	21	35816941	0.322222	G/T	NA	NA	LOC388820	KCNE1
rs2834549	-0.232629	-0.994729	0.0653456	21	36004539	0.48913	A/G	NA	NA	RCAN1	CLIC6
rs2834578	-0.0720075	-0.478969	0.382231	21	36059609	0.413043	C/T	CLIC6	intron[NM_053277.1]	RCAN1	RUNX1
rs2073354	-0.0643369	-2.11829	0.00261725	21	36172283	0.0888889	G/T	RUNX1	intron[NM_001754.4]	CLIC6	C21orf96
rs2252585	0.0869784	0.805868	0.0636887	21	36241929	0.333333	C/T	RUNX1	intron[NM_001754.4]	CLIC6	C21orf96
rs2834659	-0.181466	-2.29726	0.0041012	21	36250764	0.119565	A/G	RUNX1	intron[NM_001754.4]	CLIC6	C21orf96
rs13053063	-0.901564	-2.08824	0.0012188	21	36255821	0.184783	G/T	RUNX1	intron[NM_001754.4]	CLIC6	C21orf96
rs4817699	-0.2366	-1.48741	0.0771901	21	36297178	0.152174	C/T	RUNX1	intron[NM_001754.4]	CLIC6	C21orf96
rs7279123	-0.0496298	-1.04549	0.166219	21	36415087	0.193182	C/T	RUNX1	intron[NM_001754.4]	C21orf96	RPL34P3
rs11088305	0.0725615	1.61126	0.0541544	21	36428432	0.076087	G/T	NA	NA	RUNX1	RPL34P3
rs7279722	-0.177745	-1.31731	0.120176	21	36465978	0.108696	C/T	NA	NA	RUNX1	RPL34P3
rs1997624	0.084862	0.534529	0.242484	21	36521655	0.322222	A/G	NA	NA	RUNX1	RPL34P3
rs2834831	-0.339284	-1.8485	0.00526088	21	36572119	0.152174	A/G	NA	NA	RUNX1	RPL34P3
rs2049903	0.390461	1.58274	0.0420522	21	36723544	0.141304	A/G	NA	NA	RUNX1	RPL34P3
rs2834934	-0.10717	-1.31381	0.0210531	21	36819003	0.184783	G/T	NA	NA	RUNX1	RPL34P3
rs2834939	0.252879	1.41763	0.000708957	21	36832908	0.3	A/G	NA	NA	RUNX1	RPL34P3
rs7283506	-0.468824	-1.55445	0.0639392	21	36839841	0.119565	C/T	NA	NA	RUNX1	RPL34P3
rs2834943	-0.00713315	-1.17165	0.0391966	21	36851619	0.244444	C/T	NA	NA	RPL34P3	LOC266693
rs2242747	0.000642417	1.14486	0.00234615	21	36872638	0.366667	A/G	NA	NA	RPL34P3	LOC266693
rs2834950	-0.0582277	-1.09654	0.0561056	21	36881395	0.255556	C/T	NA	NA	RPL34P3	LOC266693
rs1003261	-0.466295	-1.35629	0.00131252	21	36883073	0.402174	A/G	NA	NA	RPL34P3	LOC266693
rs2835071	0.0629838	1.0119	0.0824558	21	37032177	0.228261	C/T	NA	NA	LOC266693	RPS20P1
TCGA Validation
Gene	probeset	Chr	start	end	Deviance	p-value	Bonferroni
CLIC6		21	36041688	36090519	3.51503e-08	0.9	0.005
SNP name
rs41389648

## Sheet: CRTAC1
Model SNP-LASSO-permuting individuals
Gene	probeset	Chr	start	end	Deviance	p-value
CRTAC1	7935535	10	99624758	99790585	66.1928	0.03
SNP	Coef	Coef(univariate)	p-value(univariate)	Chr	position	MAF	allele	gene	feature	left_gene	right_gene		SNPs include in the TCGA data
rs11188994	-0.101849	-0.669928	0.156061	10	98792520	0.48913	C/T	SLIT1	intron[NM_003061.1]	C10orf12	LOC100128320		SNPs in LD with the TCGA data
rs2636770	0.255778	1.09266	0.0649611	10	98805612	0.228261	A/G	SLIT1	intron[NM_003061.1]	C10orf12	LOC100128320
rs7072055	0.0661444	1.13271	0.0484569	10	98908733	0.23913	A/C	SLIT1	intron[NM_003061.1]	LOC100128320	ARHGAP19
rs2636804	0.282684	1.27479	0.0654573	10	98930061	0.130435	A/G	SLIT1	intron[NM_003061.1]	LOC100128320	ARHGAP19
rs1147598	-0.574298	-3.04668	0.0123953	10	98970664	0.0555556	C/T	NA	NA	SLIT1	ARHGAP19
rs17415112	-0.177372	-1.31332	0.0371889	10	99204791	0.130435	A/G	EXOSC1	intron[NM_016046.3]	PGAM1	ZDHHC16
rs4919115	-0.326662	-1.24548	0.184835	10	99348835	0.0978261	A/C	C10orf65	intron[NM_138413.2]	ANKRD2	C10orf62
rs2297642	-0.000164263	-0.964837	0.0636144	10	99446988	0.3	C/T	AVPI1	near-gene-5[NM_021732.1]	AVPI1	MARVELD1
rs7896853	-0.138009	-0.753278	0.205493	10	99476915	0.284091	C/T	NA	NA	AVPI1	ZFYVE27
rs12251897	-0.16827	-1.17864	0.0638586	10	99557701	0.1	C/T	NA	NA	SFRP5	GOLGA7B
rs2297935	-0.379699	-1.62717	0.079154	10	99640120	0.0652174	C/T	CRTAC1	missense[NM_018058.4]	LOC100128300	C10orf28
rs10883011	0.745735	1.38334	0.00682453	10	99640811	0.293478	C/T	CRTAC1	intron[NM_018058.4]	LOC100128300	C10orf28
rs10786408	0.0709136	0.995923	0.0558588	10	100031394	0.352273	C/T	NA	NA	LOXL4	C10orf33
rs7910702	0.166333	1.75603	0.0946702	10	100034840	0.0681818	C/T	NA	NA	LOXL4	C10orf33
rs701801	-1.13726	-1.54703	0.00507954	10	100176869	0.261364	A/G	HPS1	utr-3[NM_000195.2]	C10orf33	HPSE2
rs10883095	-0.161376	-1.97104	0.0307345	10	100194041	0.0555556	A/C	HPS1	intron[NM_182639.1]	C10orf33	HPSE2
rs3853516	-0.303701	-1.05731	0.0258874	10	100338139	0.322222	G/T	HPSE2	intron[NM_021828.3]	HPS1	LOC641380
rs1111289	-0.173225	-1.12301	0.0305427	10	100343534	0.318182	A/G	HPSE2	intron[NM_021828.3]	HPS1	LOC64138
TCGA Validation
Gene	probeset	Chr	start	end	Deviance	p-value	Bonferroni
CRTAC1	7935535	10	99624758	99790585	2.36163e+09	0.001	0.005
SNP	LD with EPICURO
rs568549
rs474898
rs17108636
rs495652
rs10883141	rs1111289 (LD=1)
rs2785218
rs489611
rs621644
rs12268248
rs17112598
rs7901654
rs2275584

## Sheet: GSTT1
Model SNP-LASSO-permuting individuals
Gene	probeset	Chr	start	end	Deviance	p-value
GSTT1	8074980	22	24376141	24384284	40.3763	0.07
SNP	Coef	Coef(univariate)	p-value(univariate)	Chr	position	MAF	allele	gene	feature	left_gene	right_gene		SNPs include in the TCGA data
rs4820537	-0.24724	-0.583843	0.0773036	22	23464810	0.423913	A/G	RTDR1	intron[NM_014433.2]	IGL@	RN7SLP3		SNPs in LD with the TCGA data
rs756632	0.0456029	1.05729	0.0515693	22	23469918	0.155556	C/T	RTDR1	intron[NM_014433.2]	GNAZ	RN7SLP3
rs9612240	-0.0104372	-0.442356	0.123938	22	23478695	0.372093	C/T	RTDR1	intron[NM_014433.2]	RN7SLP3	RAB36
rs11090233	0.0332497	0.557665	0.142785	22	23690325	0.478261	A/G	LOC649264	intron[XM_001131286.2]	BCR	ZDHHC8P
rs7349056	-0.0594071	-0.83991	0.106026	22	23731801	0.211111	A/G	NA	NA	LOC649264	ZDHHC8P
rs2003752	-0.181351	-0.806816	0.110349	22	23742105	0.238636	A/G	NA	NA	LOC649264	LOC100128394
rs5751691	-0.103098	-0.54566	0.261213	22	23866318	0.422222	A/G	NA	NA	LOC388882	IGLL1
rs131408	0.0826518	0.611774	0.052692	22	23890836	0.413043	C/T	NA	NA	LOC388882	IGLL1
rs11703537	-0.197954	-0.871902	0.0165288	22	23983422	0.363636	C/T	NA	NA	LOC51233	ASLL
rs1076123	-0.116005	-1.11011	0.0125581	22	24096783	0.119565	C/T	VPREB3	near-gene-5[NM_013378.1]	VPREB3	C22orf15
rs4822442	-0.120017	-1.37615	1.07227e-05	22	24221295	0.311111	G/T	SLC2A11	intron[NM_030807.2]	DERL3	MIF
rs1007888	-1.01808	-1.60431	6.85503e-08	22	24241101	0.467391	A/G	NA	NA	MIF	LOC100131702
rs5742303	-0.230621	-1.47181	1.87173e-05	22	24299147	0.413043	C/T	GSTT2B	near-gene-3[NM_001080843.2]	LOC284890	GSTT2B
rs4820615	0.00706153	0.701846	0.0324351	22	25223662	0.277778	A/G	SGSM1	intron[NM_133454.2]	PIWIL3	TMEM211
rs7288359	-0.0587948	-0.857958	0.157772	22	25225580	0.0869565	A/G	SGSM1	intron[NM_133454.2]	PIWIL3	TMEM211
rs2073201	0.000259057	0.763628	0.151188	22	25294369	0.0681818	A/G	SGSM1	missense[NM_133454.2]	PIWIL3	TMEM211
TCGA Validation
Gene	probeset	Chr	start	end	Deviance	p-value	Bonferroni
GSTT1	8074980	22	24376141	24384284	8.26101e+07	<0.001	0.005
SNP	LD with EPICURO
rs9624295
rs6003555
rs5759839
rs17004921
rs4822533
rs17004831
rs4822406
rs9612266
rs16997431
rs738808
rs5751761	rs1007888 (LD=1)
rs4822485
rs6003782
rs6003815
rs7287369
rs17004811
rs422674
rs17004919
rs4820536
rs12160660
rs11913553
rs6519426
rs7364197
rs4822458
rs2267050
rs17002478
rs6003667
rs139668
rs5751965
rs139715
rs113413
rs4822545
rs9612496
rs11703684

## Sheet: PTN
		Model SNP-LASSO-permuting individuals
		Gene	probeset	Chr	start	end	Deviance	p-value
		PTN	8143144	7	136912092	137028546	67.0031	0.08
		SNP	Coef	Coef(univariate)	p-value(univariate)	Chr	position	MAF	allele	gene	feature	left_gene	right_gene
		rs2555051	0.195433	1.66216	0.018377	7	135979376	0.2	C/T	NA	NA	MTPN	LOC392100
		rs10235715	0.151826	1.69517	0.0425174	7	136350740	0.0568182	A/C	NA	NA	MTPN	LOC392100
		rs10954570	0.638047	2.05382	0.00185345	7	136752785	0.325581	C/T	NA	NA	CHRM2	LOC100128744
		rs1451526	-0.341978	-1.91814	0.00434717	7	137081223	0.211111	A/G	DGKI	intron[NM_004717.2]	LOC100128727	NAG20
		rs12707357	0.287138	1.5071	0.00926905	7	137115601	0.453488	A/G	DGKI	intron[NM_004717.2]	LOC100128727	NAG20
		rs3800642	0.189289	2.56464	0.00529864	7	137420389	0.0978261	A/C	DGKI	intron[NM_004717.2]	LOC646483	CREB3L2
		rs7810652	-0.611343	-1.95347	0.00254273	7	137490778	0.422222	C/T	DGKI	intron[NM_004717.2]	LOC646483	CREB3L2
		rs4728425	0.273116	1.99921	0.0155742	7	137677804	0.119565	A/C	CREB3L2	intron[NM_194071.2]	LOC100130880	LOC100128052
		rs3805362	-0.0740604	-1.4354	0.0418964	7	137794388	0.155556	C/T	AKR1D1	intron[NM_005989.2]	LOC100128052	LOC10013
		TCGA Validation
		Gene	probeset	Chr	start	end	Deviance	p-value	Bonferroni
		PTN		7	136912092	137028546	0	1	0.005

## Sheet: SCCN1A
Model SNP-LASSO-permuting individuals
Gene	probeset	Chr	start	end	Deviance	p-value
SCNN1A	7960529	12	6456011	6486523	57.9234	0.08
SNP	Coef	Coef(univariate)	p-value(univariate)	Chr	position	MAF	allele	gene	features	left_gene	right_gene
rs2359895	0.172574	1.16272	0.0086535	12	5499690	0.266667	A/G	NA	NA	LOC387826	NTF3
rs10849261	0.0285205	1.04153	0.00664985	12	5522556	0.363636	G/T	NA	NA	LOC387826	NTF3
rs12370969	0.0619631	0.782392	0.052864	12	5578655	0.358696	A/G	NTF3	intron[NM_001102654.1]	LOC387826	ANO2
rs11063703	0.428323	0.736812	0.0590446	12	5589409	0.431818	A/G	NTF3	intron[NM_001102654.1]	LOC387826	ANO2
rs12424162	0.031644	0.476805	0.261783	12	5605080	0.463415	C/T	NA	NA	NTF3	ANO2
rs1544608	-0.251098	-0.784461	0.0886198	12	5813534	0.193182	G/T	TMEM16B	intron[NM_020373.1]	NTF3	VWF
rs4764574	0.167079	1.70466	0.0189378	12	5999704	0.0777778	A/C	TMEM16B	intron[NM_020373.1]	NTF3	VWF
rs2270151	0.341858	1.0088	0.0713067	12	6060960	0.163043	A/G	VWF	intron[NM_000552.3]	ANO2	CD9
rs12317523	-0.571278	-1.08645	0.00200377	12	6063142	0.272727	C/T	VWF	intron[NM_000552.3]	ANO2	CD9
rs2058473	0.0448093	0.59986	0.134277	12	6093926	0.336957	A/G	VWF	intron[NM_000552.3]	ANO2	CD9
rs216889	-0.157454	-0.851278	0.0389331	12	6099453	0.5	C/T	VWF	intron[NM_000552.3]	ANO2	CD9
rs12099542	-0.277516	-1.82896	0.0446969	12	6103998	0.0543478	C/T	VWF	intron[NM_000552.3]	ANO2	CD9
rs216290	-0.0892714	-1.19225	0.0254309	12	6151597	0.133333	A/G	VWF	intron[NM_000552.3]	ANO2	CD9
rs216298	-0.127144	-1.28205	0.0245997	12	6156477	0.0888889	C/T	VWF	intron[NM_000552.3]	ANO2	CD9
rs758730	0.00396342	0.883291	0.0270667	12	6314243	0.409091	A/G	CD9	intron[NM_001769.2]	VWF	ATP5J2P5
rs11064111	-0.00384143	-1.42716	0.0535619	12	6362362	0.0795455	A/G	NA	NA	CD9	ATP5J2P5
rs4149579	-0.989269	-1.56557	0.00314472	12	6447357	0.0869565	A/G	TNFRSF1A	intron[NM_001065.2]	PLEKHG6	SCNN1A
rs4149578	0.648499	1.6759	0.13204	12	6447437	0.0555556	A/G	TNFRSF1A	intron[NM_001065.2]	PLEKHG6	SCNN1A
rs12426815	0.324718	1.63465	0.00713327	12	6580314	0.184783	A/G	VAMP1	near-gene-5[NM_199245.1]	VAMP1	PKP2P1
rs11064227	0.0529435	2.01433	0.000987073	12	6598043	0.193182	A/G	NA	NA	PKP2P1	MRPL51
rs7964510	0.568129	2.17109	0.0472567	12	6787622	0.0652174	C/T	ZNF384	coding-synonymous[NM_133476.3]	ING4	C12orf53
rs9478	-0.209768	-0.711122	0.290515	12	6840688	0.0978261	C/T	COPS7A	utr-3[NM_016319.1]	C12orf53	MLF2
rs2302367	0.131328	0.785937	0.0538167	12	6861043	0.369048	A/G	MLF2	intron[NM_005439.1]	COPS7A	PTMS
rs11064443	0.0235748	0.85516	0.0976865	12	6991253	0.173913	A/C	NA	NA	SPSB2	RPL13L
rs744167	-0.119427	-0.815097	0.137296	12	7053908	0.111111	C/T	PTPN6	near-gene-5[NM_080548.4]	ATN1	PTPN6
rs7311672	0.129159	0.813776	0.0822992	12	7165114	0.184783	A/G	NA	NA	LPCAT3	C1S
TCGA Validation
Gene	probeset	Chr	start	end	Deviance	p-value	Bonferroni
SCNN1A		12	6456011	6486523	0	1	0.005

## Sheet: AIM2
Model SNP-LASSO-permuting individuals
Gene	probeset	Chr	start	end	Deviance	p-value
AIM2	7921434	1	159032275	159046647	55.7961	0.1
SNP	Coef	Coef(univariate)	p-value(univariate)	Chr	position	MAF	allele	gene	features	left_gene	right_gene
rs4971191	-0.577133	-2.79842	0.00885605	1	158034283	0.0978261	G/T	KIRREL	intron[NM_018240.5]	hCG_1994895	hCG_1654703
rs1324659	-0.347406	-2.23198	0.010197	1	158085565	0.162791	A/G	NA	NA	KIRREL	hCG_1654703
rs12407714	-1.17507	-3.06443	0.00039711	1	158722643	0.1	C/T	OR6K6	near-gene-5[NM_001005184.1]	OR6K5P	OR6K6
rs960893	0.315224	2.17867	0.0477244	1	158820153	0.119565	A/G	NA	NA	MNDA	LOC646377
rs1894043	-0.244624	-1.69936	0.0112345	1	159069211	0.197674	C/T	NA	NA	AIM2	CADM3
rs12042284	0.25618	1.85158	0.0124103	1	159132649	0.119565	A/C	NA	NA	LOC100129690	CADM3
TCGA Validation
Gene	probeset	Chr	start	end	Deviance	p-value	Bonferroni
AIM2		1	159032275	159046647	574492	0.03	0.005
SNP Name
rs16840541
