# Supplementary material for: Integration Analysis of Three Omics Data Using Penalized Regression Methods: An Application to Bladder Cancer
Source: PLoS Genet. 2015 Dec 8;11(12):e1005689. doi: 10.1371/journal.pgen.1005689 (PMC4672920; doi:10.1371/journal.pgen.1005689)
Supplement: S2 Excel — Information about CpGs associated with gene expression using LASSO with CPG model for the discovery and replication phase. (XLSX) [file pgen.1005689.s002.xlsx]

## Sheet: CEACAM7
Model CPG-LASSO-permuting individuals
Gene	probeset	Chr	start	end	Deviance	p-value
CEACAM7	8037053	19	42177235	42192096	75.9916	<0.01
CpG Name	Coef	Coef(univariate)	p-value(univariate)	Chr	position	gene	Island
cg01107031	0.314187	0.751188	0.0177434	19	41859159	TGFB1	TRUE
cg01655341	0.380306	0.606732	0.247541	19	41903697	EXOSC5	TRUE
cg03050522	-0.100087	-0.299644	0.57977	19	42386962	ARHGEF1	TRUE
cg03940103	1.73397	3.54572	0.000240112	19	41698823	CYP2S1	TRUE
cg04790874	-0.344935	-0.412726	0.128713	19	42381950	CD79A	FALSE
cg05217755	-0.607975	-0.271589	0.726845	19	42758976	ERF	TRUE
cg06475327	-0.157291	-0.850779	0.0189737	19	43099482	CEACAM8	FALSE
cg07297178	0.019791	0.247036	0.214108	19	42193084	CEACAM7	FALSE
cg09018862	-0.124497	-0.0762821	0.800354	19	42882644	SBP1	FALSE
cg10564498	0.528228	1.00637	0.00161653	19	41724653	AXL	TRUE
cg11584690	-0.0944443	0.133292	0.657606	19	42574196	ZNF574	FALSE
cg11719283	-0.0362158	-0.444075	0.150774	19	42574717	ZNF574	FALSE
cg11834681	-0.0706474	-0.194845	0.574825	19	41594746	CYP2A13	FALSE
cg13438673	-0.362696	-0.825901	0.580573	19	42724717	ZNF526	TRUE
cg16883145	1.02174	0.558205	0.363359	19	41860619	TGFB1	TRUE
cg19201019	-0.280406	-0.751164	0.161336	19	41935185	B3GALT7	FALSE
cg20557104	0.428329	0.974704	0.0140874	19	41934313	B3GALT7	FALSE
cg22499964	-0.132043	0.179441	0.778585	19	41304369	EGLN2	TRUE
cg24958765	0.52053	0.629912	0.123668	19	41283667	RAB4B	TRUE
TCGA Validation
Gene	probeset	Chr	start	end	Deviance	p-value	Bonferroni
CEACAM7		19	42177235	42192096	1.47219e+07	< 0.001	0.003
CpG Name
cg05360949
cg05503433

## Sheet: PIGR
Model CPG-LASSO-permuting individuals
Gene	probeset	Chr	start	end	Deviance	p-value
PIGR	7923929	1	207101869	207119811	75.7658	<0.01
CpG Name	Coef	Coef(univariate)	p-value(univariate)	Chr	position	gene	Island
cg00247489	-2.01927	-0.877242	0.325572	1	207628182	CR2	TRUE
cg01103730	0.0745703	0.306159	0.22117	1	207038704	IL20	FALSE
cg02589695	-0.188608	-0.513401	0.141826	1	206730999	RASSF5	TRUE
cg02901679	-0.448033	-0.38221	0.318662	1	206945999	IL10	FALSE
cg03583857	0.0737458	0.575402	0.120007	1	208085022	CD34	FALSE
cg03958426	0.784214	1.29669	0.00663278	1	206857947	MAPKAPK2	TRUE
cg05659947	0.058384	0.285222	0.460728	1	207262190	C4BPB	FALSE
cg06792598	-0.0333833	-1.2299	0.19584	1	207494733	CD55	TRUE
cg06796611	0.485712	0.446328	0.0474121	1	207070834	IL24	FALSE
cg08617916	-0.19208	-0.200456	0.443671	1	206730453	RASSF5	TRUE
cg11070419	0.162118	0.576125	0.0705376	1	207277210	C4BPA	FALSE
cg11844110	-0.844134	-0.299583	0.799173	1	208042623	C1orf132	TRUE
cg16257086	0.275365	0.238364	0.644768	1	207925400	CD46	TRUE
cg16639185	0.32808	0.71422	0.00109964	1	206786178	LGTN	TRUE
cg17558126	-0.659661	-0.547811	0.0495613	1	206680250	RASSF5	TRUE
cg18992688	0.25597	0.141886	0.780161	1	206223241	AVPR1B	TRUE
cg19452316	-0.628488	0.169644	0.700543	1	206680966	RASSF5	TRUE
cg20953047	-0.0736607	0.573062	0.639781	1	207120022	PIGR	FALSE
cg22857604	0.246399	-0.0768084	0.757122	1	206730695	RASSF5	TRUE
cg22926560	-0.00953459	-0.134394	0.809265	1	207226769	PFKFB2	TRUE
cg23282674	0.258284	0.752339	0.0352102	1	207039302	IL20	FALSE
TCGA Validation
Gene	probeset	Chr	start	end	Deviance	p-value	Bonferroni
PIGR		1	207101869	207119811	6.43302e+08	0.001	0.003
CpG Name
cg24700388
cg16556166
cg11739399
cg17558126
cg02589695
cg22401939
cg07998070
cg24902504
cg23088126
cg02105856
cg12751565
cg16729555
cg21571160
cg22687766
cg06792598
cg13234569
cg00228891
cg11844110
cg21455438

## Sheet: PLA2G2A
Model CPG-LASSO-permuting individuals
Gene	probeset	Chr	start	end	Deviance	p-value
PLA2G2A	7913216	1	20301925	20306932	71.3967	0.01
CpG Name	Coef	Coef(univariate)	p-value(univariate)	Chr	position	gene	Island
cg00433406	-0.246399	-0.473768	0.162804	1	20616975	FLJ32784	FALSE
cg03218019	0.515254	0.989687	0.0758669	1	20987858	DDOST	TRUE
cg10748867	-0.113464	-0.648461	0.0182965	1	19577036	C1orf33	FALSE
cg10850580	0.208555	0.877941	0.116914	1	19537115	RBAF600	TRUE
cg11233384	-0.451948	-1.36783	0.0215948	1	19615702	AKR7A3	TRUE
cg12497298	0.0596713	0.546654	0.287087	1	20834501	C1orf166	TRUE
cg18224761	-0.356983	-0.825435	0.0514021	1	19576921	C1orf33	FALSE
cg18486150	-0.140768	-0.836188	0.00348146	1	21044874	KIF17	TRUE
cg21057046	-0.38239	-1.10463	0.000397697	1	19970204	NBL1	TRUE
cg22220722	-0.605727	-0.937755	0.00375214	1	20306641	PLA2G2A	FALSE
TCGA Validation
Gene	probeset	Chr	start	end	Deviance	p-value	Bonferroni
PLA2G2A	-	1	20301925	20306932	5.25236e+09	< 0.001	0.003
CpG Name
cg25599739
cg02862467
cg13387374
cg08937734
cg00223950
cg05787043
cg06833078
cg06833078
cg18931421
cg18931421
cg17445618
cg17445618
cg07037032
cg09812541
cg00464768
cg24073588
cg17786902
cg25839439
cg11962640
cg10896623
cg23295592
cg27549720
cg19628225
cg22626525
cg19976467
cg25096740
cg13843611
cg16136338
cg22717825
cg02860199
cg08235413
cg11253122
cg17086204
cg14321743
cg24514073
cg05461666
cg25745746
cg25104613
cg17023923
cg20283477
cg13991953
cg16730824
cg04218278
cg15015194
cg09858435
cg25307881
cg09511914
cg24502330
cg06612452
cg12446953
cg14565919
cg24876897
cg10530135
cg27312359
cg25277868
cg12908894
cg15825104

## Sheet: CP
Model CPG-LASSO-permuting individuals
Gene	probeset	Chr	start	end	Deviance	p-value
CP	8091385	3	148890292	148939832	51.1418	0.02
CpG Name	Coef	Coef(univariate)	p-value(univariate)	Chr	position	gene	Island
cg10148280	0.810576	1.58656	0.000147503	3	148846750	HPS3	FALSE
cg12507125	0.575879	1.73908	0.000651146	3	149375528	WWTR1	TRUE
cg17439694	-0.192532	-0.806512	0.106176	3	148939523	CP	FALSE
TCGA Validation
Gene	probeset	Chr	start	end	Deviance	p-value	Bonferroni
CP		3	148890292	148939832	1.65341e+09	<0.001	0.003
CpG Name
cg20906621
cg23762206
cg16724124
cg15637605
cg09457255
cg05776336
cg13495118
cg04156643
cg24196351
cg13235059
cg08452338
cg18154786
cg08498836
cg06728055
cg14691963
cg19483007
cg15043384
cg20530585
cg02745140
cg24105729
cg22529541
cg00880682
cg19789417
cg27316567

## Sheet: HMGCS2
Model CPG-LASSO-permuting individuals
Gene	probeset	Chr	start	end	Deviance	p-value
HMGCS2	7919055	1	120290620	120311555	53.2842	0.02
CpG Name	Coef	Coef(univariate)	p-value(univariate)	Chr	position	gene	Island
cg00808492	0.260088	-0.000746886	0.996468	1	120354159	REG4	FALSE
cg04087608	0.108107	-0.398709	0.483157	1	119957969	HSD3B2	FALSE
cg05257479	0.0834388	-0.369855	0.655024	1	119683279	WARS2	TRUE
cg07090813	0.788172	0.837318	0.127004	1	120254330	PHGDH	TRUE
cg10212621	0.237092	0.0991982	0.716468	1	120311649	HMGCS2	FALSE
cg22718139	-0.878672	-0.564401	0.00526684	1	120311439	HMGCS2	FALSE
cg23131777	-0.2732	-0.507749	0.016693	1	120438925	ADAM30	TRUE
cg23326301	-0.0408148	-0.397084	0.512633	1	120439812	ADAM30	FALSE
TCGA Validation
Gene	probeset	Chr	start	end	Deviance	p-value	Bonferroni
HMGCS2		1	120290620	120311555	0	1	0.003

## Sheet: KRT5
Model CPG-LASSO-permuting individuals
Gene	probeset	Chr	start	end	Deviance	p-value
KRT5	7963427	12	52908361	52914243	58.1675	0.03
CpG Name	Coef	Coef(univariate)	p-value(univariate)	Chr	position	gene	Island
cg00495415	-0.640252	-0.695294	0.236885	12	53773795	SP1	TRUE
cg03815350	0.420292	1.20726	0.000162139	12	53663042	ESPL1	FALSE
cg04034767	-0.0735042	-0.21332	0.0620217	12	52400907	GRASP	TRUE
cg04123507	0.185038	0.361705	0.0907893	12	52695270	KRTHB6	TRUE
cg04254916	-0.0662018	-0.370673	0.0179832	12	52914047	KRT5	TRUE
cg06311778	0.188909	-0.347492	0.276656	12	53441582	TENC1	TRUE
cg08567916	0.85785	0.834385	0.0941123	12	53473383	SPRYD3	TRUE
cg08959992	-0.0141814	-0.89149	0.242741	12	53846247	PCBP2	TRUE
cg09522147	0.0107649	0.163755	0.410283	12	52627342	KRT7	TRUE
cg11471401	0.0819354	0.118769	0.599308	12	52888480	KRT6A	FALSE
cg11471666	-0.677104	-0.46416	0.427908	12	53400335	EIF4B	TRUE
cg11845202	-0.544616	-0.421874	0.706729	12	53242392	K5B	FALSE
cg12795208	-0.0864085	-0.354476	0.0813164	12	52845938	KRT6B	FALSE
cg12835684	-0.105357	-0.605906	0.351493	12	53645647	MFSD5	TRUE
cg13696887	-0.00322935	-0.0860567	0.853855	12	52800423	KRTHB2	FALSE
cg14903309	-0.473161	-0.579974	0.186614	12	53894418	TARBP2	TRUE
cg15701111	0.0104595	0.501653	0.158451	12	52685334	KRTHB1	TRUE
cg16405957	0.263103	0.632973	0.0111482	12	53045793	KRT2A	FALSE
cg16791508	-0.100559	0.16365	0.651038	12	52715691	KRTHB3	FALSE
cg17165266	-0.241576	-0.656923	0.374878	12	53342635	KRT18	TRUE
cg19974223	-0.408017	-0.58813	0.012166	12	52281676	ANKRD33	TRUE
cg20050826	0.0253316	-0.0368096	0.828626	12	52995295	K6IRS2	TRUE
cg21518208	0.406831	0.624449	0.102433	12	52761416	KRTHB5	FALSE
cg23696712	-0.345295	-0.276826	0.344042	12	53228141	KRT6L	FALSE
cg27467734	-0.198957	-0.706295	0.0858122	12	53646162	MFSD5	TRUE
TCGA Validation
Gene	probeset	Chr	start	end	Deviance	p-value	Bonferroni
KRT5		12	52908361	52914243	3.6422e+12	< 0.001	0.003
CpG Name
cg10170677
cg21865762
cg15029631
cg05238741
cg22681255
cg20092892
cg14378593
cg15871766
cg22566906
cg04034767
cg26440309
cg10369363
cg17031475
cg27485687
cg03552025
cg24948561
cg05486650
cg00006122
cg23080178
cg23911972
cg02060434
cg05124918
cg20342460
cg08013199
cg27278470
cg25137918
cg12442108
cg03747456
cg01182683
cg09802818
cg18689240
cg07967679
cg03404339
cg15889548
cg02645295
cg11691287
cg03766373
cg08420135
cg15771200
cg23020795
cg11057082
cg24926042
cg25497938
cg22980804
cg12795208
cg26976108
cg00028929
cg15322876
cg06353098
cg25149125
cg04254916
cg23645091
cg20200335
cg07226317
cg00793181
cg04874239
cg02425372
cg05921581
cg13119928
cg17419626
cg06553033
cg16046980
cg14581129
cg11471666
cg00491530
cg25735482
cg25021051
cg27448161
cg02517558
cg02369775
cg23468479
cg05242244
cg12810190
cg12810190
cg17450815
cg04972065
cg14524975
cg21746001
cg04903962
cg12820608
cg10872457
cg15332241
cg00474734
cg27467734
cg10773017
cg13445358
cg15977026
cg05368089
cg10128753
cg03592103
cg02574894
cg02218394
cg22373810
cg19382027
cg19065106
cg26875137
cg13075709
cg13510262
cg27401989
cg05677248
cg07989501
cg13863009
cg17739459
cg05768669
cg00056719
cg05193116
cg23431730
cg05384834
cg05384834
cg08246275
cg10252600
cg14662756

## Sheet: C15orf48
Model CPG-LASSO-permuting individuals
Gene	probeset	Chr	start	end	Deviance	p-value
C15orf48	7983478	15	45722763	45725645	49.9055	0.02
CpG Name	Coef	Coef(univariate)	p-value(univariate)	Chr	position	gene	Island
cg03355298	0.00428868	1.0394	0.148527	15	45003704	B2M	TRUE
cg05695927	0.0770297	0.678328	0.215014	15	45694626	SPATA5L1	TRUE
cg06424894	-0.0440173	-0.415277	0.141955	15	45314789	SORD	TRUE
cg11540997	0.410943	0.858699	0.104855	15	45407818	DUOX2	FALSE
cg19305227	-1.37731	-1.37082	0.00113596	15	45544335	SLC28A2	TRUE
cg20543571	0.326315	0.1147	0.748607	15	45248878	C15orf43	TRUE
cg22340747	0.247308	0.500975	0.290198	15	45683210	GATM	FALSE
TCGA Validation
Gene	probeset	Chr	start	end	Deviance	p-value	Bonferroni
C15orf48		15	45722763	45725645	1.4584e+08	< 0.001	0.003
CpG Name
cg16039157
cg15832822
cg10439456
cg18647927
cg16911720
cg17715521
cg02144389
cg12439074
cg14406628
cg24933173
cg18423591
cg01789267
cg03999130
cg21839138
cg08278554
cg20636382
cg23505252
cg23505252
cg18545991
cg17132671
cg08624063
cg23122570
cg12423473

## Sheet: KRT13
Model CPG-LASSO-permuting individuals
Gene	probeset	Chr	start	end	Deviance	p-value
KRT13	8015323	17	39657233	39661865	53.652	0.02
CpG Name	Coef	Coef(univariate)	p-value(univariate)	Chr	position	gene	Island
cg01602596	-0.345998	-0.975523	0.00162007	17	39743526	KRT14	FALSE
cg02780988	-0.389292	-1.24079	0.144872	17	39646994	KRTHA6	FALSE
cg04278905	-0.0612137	-0.604247	0.129531	17	40273815	GCN5L2	TRUE
cg05159732	-0.00273692	-0.802403	0.0801285	17	40337534	HCRT	FALSE
cg11983245	-0.642222	-0.971915	1.12111e-05	17	39675154	KRT15	FALSE
cg15312323	-0.190556	-1.0264	0.17653	17	39317694	KRTAP4-4	FALSE
cg23866755	0.101549	1.23074	0.148444	17	40119337	CNP	TRUE
cg25124433	0.163494	0.357535	0.0537207	17	39041110	KRT20	TRUE
TCGA Validation
Gene	probeset	Chr	start	end	Deviance	p-value	Bonferroni
KRT13		17	39657233	39661865	8.23058e+11	< 0.001	0.003
CpG Name
cg11465466
cg25616160
cg07381973
cg13350783
cg13675957

## Sheet: IGJ
Model CPG-LASSO-permuting individuals
Gene	probeset	Chr	start	end	Deviance	p-value
IGJ	8100827	4	71521259	71532348	58.4239	0.03
CpG Name	Coef	Coef(univariate)	p-value(univariate)	Chr	position	gene	Island
cg03173722	0.686483	1.57001	0.000368382	4	71587640	RUFY3	FALSE
cg06059810	0.260565	1.7534	0.00192884	4	71587722	RUFY3	FALSE
TCGA Validation
Gene	probeset	Chr	start	end	Deviance	p-value	Bonferroni
IGJ		4	71521259	71532348	4.21591e+08	<0.001	0.003
CpG Name
cg19310322
cg22786090
cg25553522
cg16360777
cg21011691
cg26775961
cg19021080
cg07584049
cg25884666
cg07491375
cg17920868
cg03461399
cg23991274
cg16862063
cg19066171
cg07991704
cg06121226
cg19850370
cg25560924

## Sheet: SCNN1A
Model CPG-LASSO-permuting individuals
Gene	probeset	Chr	start	end	Deviance	p-value
SCNN1A	7960529	12	6456011	6486523	58.7767	0.03
CpG Name	Coef	Coef(univariate)	p-value(univariate)	Chr	position	gene	Island
cg00014837	-0.293882	-0.334335	0.272759	12	6757257	ACRBP	FALSE
cg01820374	0.0879573	0.223595	0.314923	12	6882083	LAG3	FALSE
cg02554564	-0.0814608	-0.106785	0.612552	12	5603131	NTF3	TRUE
cg03930474	0.412691	-0.0312356	0.968403	12	6772637	ING4	TRUE
cg04880762	-1.82544	-1.2592	0.141764	12	6580124	VAMP1	TRUE
cg04956511	0.259374	0.393762	0.239441	12	7056008	PTPN6	TRUE
cg05484458	-0.831478	-1.23648	0.00850977	12	6949260	GNB3	FALSE
cg05538432	-0.13258	-0.507298	0.108118	12	7167751	C1S	FALSE
cg06495803	0.000331676	0.0765838	0.833604	12	6553489	TNFRSF7	FALSE
cg07446572	0.00612857	0.100257	0.690552	12	6959518	CDCA3	FALSE
cg07748017	0.764387	0.382167	0.638016	12	7342621	PEX5	TRUE
cg08519905	0.0137856	0.249055	0.256098	12	6308774	CD9	TRUE
cg10818781	0.0975723	-0.112825	0.703103	12	7081178	PHB2	FALSE
cg11384427	0.0684572	-0.0255044	0.960527	12	6553585	TNFRSF7	FALSE
cg13053396	-0.160024	-0.761005	0.1996	12	7168545	C1S	FALSE
cg15776355	0.509141	0.476844	0.163676	12	7245890	C1R	FALSE
cg16579101	0.0887159	-0.072553	0.865091	12	6677158	NOL1	TRUE
cg18844850	-0.0258717	-0.842865	0.0899594	12	6833560	COPS7A	TRUE
cg20642765	-0.0153711	-0.415189	0.310504	12	6861825	MLF2	TRUE
cg22155248	-2.02923	-1.79841	0.0195354	12	6560794	TAPBPL	FALSE
cg22335340	0.211787	0.282203	0.50518	12	7055153	PTPN6	FALSE
cg22475430	0.317976	0.174738	0.776163	12	7033563	ATN1	FALSE
cg22908581	0.0835397	0.380582	0.388757	12	6898975	CD4	FALSE
cg23311549	-0.623445	-0.843676	0.0917035	12	6862849	MLF2	TRUE
cg23360251	0.188299	0.157765	0.658588	12	6937593	LEPREL2	TRUE
cg23877831	-0.0550494	-0.436524	0.491816	12	6603428	MRPL51	TRUE
cg24471268	2.16311	-0.751628	0.611979	12	6982806	SPSB2	TRUE
cg26215727	-0.713012	-0.492153	0.175906	12	6485537	SCNN1A	FALSE
cg27347104	-0.373476	-0.863871	0.173946	12	6233657	VWF	FALSE
TCGA Validation
Gene	probeset	Chr	start	end	Deviance	p-value	Bonferroni
SCNN1A	7960529	12	6456011	6486523	2.08538e+09	< 0.001	0.003
CpG Name
cg02086166
cg16048383
cg18738906
cg12510724
cg17458693
cg18849517
cg11565429
cg27102295
cg11708118
cg08021025
cg10971122
cg18468125

[truncated: 9 more sheets: S100A9, KRT20, CTSE, AIM2, OLFM4, MSMB, FREM2, CLIC6, TNNT3]
