# Supplementary material for: Integration Analysis of Three Omics Data Using Penalized Regression Methods: An Application to Bladder Cancer
Source: PLoS Genet. 2015 Dec 8;11(12):e1005689. doi: 10.1371/journal.pgen.1005689 (PMC4672920; doi:10.1371/journal.pgen.1005689)
Supplement: S3 Excel — Information about SNPs and CpGs associated with gene expression using LASSO with Global model for the discovery and replication phase. (XLSX) [file pgen.1005689.s003.xlsx]

## Sheet: SERPINB3
Model GENE-LASSO-permuting individuals
Gene	probeset	Chr	start	end	Deviance	p-value
SERPINB3	8023696	18	61322433	61329197	162.752	<0.01
SNP	Coef	Coef(univ)	p-value(univ)	Chr	position	MAF	gene	left_gene	right_gene
rs17746008	1.02617	3.49763	0.00164503	18	60590894	0.136364	PHLPP	ZCCHC2	BCL2
rs9947451	1.21911	2.76994	0.000101192	18	60743100	0.193182	NA	PHLPP	BCL2
rs17749561	0.0605662	1.23268	0.190618	18	60783211	0.119565	NA	PHLPP	BCL2
rs12454712	0.440517	2.30051	0.000765777	18	60845884	0.366667	BCL2	PHLPP	KDSR
rs4987764	-0.23916	-2.15904	0.021107	18	60908132	0.111111	BCL2	PHLPP	KDSR
rs7242402	0.819039	2.05803	0.107188	18	60941958	0.125	BCL2	PHLPP	KDSR
rs7236090	-0.47503	-0.258314	0.757431	18	60947111	0.409091	BCL2	PHLPP	KDSR
rs6567337	0.506227	1.63034	0.0354659	18	61038861	0.22619	NA	KDSR	VPS4B
rs213070	0.291549	2.96626	0.000793137	18	61663317	0.193182	NA	SERPINB8	C18orf20
rs971824	1.09049	2.22395	0.000232012	18	61712857	0.26087	NA	SERPINB8	C18orf20
rs6567416	-0.19677	-1.26494	0.0429786	18	61840388	0.261364	NA	C18orf20	CDH7
rs7234569	0.396737	2.74193	0.0466106	18	61856080	0.1	NA	C18orf20	CDH7
rs4941252	-0.41603	-1.43087	0.373589	18	61882332	0.0543478	NA	C18orf20	CDH7
rs11874016	0.0512279	1.3466	0.0256672	18	62156264	0.453488	NA	C18orf20	CDH7
rs12954548	0.160098	0.883596	0.199386	18	62305405	0.344444	NA	C18orf20	CDH7
TCGA Validation
Gene	probeset	Chr	start	end	Deviance	p-value	Bonferroni
SERPINB3		18	61322433	61329197	2.91904e+09	< 0.001	0.002
SNPs	CPGs
rs8094614	cg23756272
rs6567342	cg08554462
rs7230170	cg25841373
rs9952790	cg17251713
rs9947968
rs17072337

## Sheet: KRT20
Model GENE-LASSO-permuting individuals
Gene	probeset	Chr	start	end	Deviance	p-value
KRT20	8015124	17	39032141	39041495	93.6693	<0.01
SNP	Coef	Coef(univ)	p-value(univ)	Chr	position	MAF	gene	left_gene	right_gene
rs4794826	-0.0516532	-1.69375	0.0519719	17	38250782	0.0978261	NR1D1	THRA	MSL-1
rs7405635	-0.181007	-0.944233	0.0779708	17	38360551	0.290698	NA	RAPGEFL1	WIPF2
rs482284	0.123918	0.538323	0.321062	17	38504241	0.25	RARA	CDC6	LOC100131821
rs9906404	-0.242103	-2.33872	0.0417601	17	38811318	0.0625	KRT222P	SMARCE1	KRT222P
rs1405334	0.0019809	1.11135	0.0338192	17	38901765	0.159091	NA	KRT223P	KRT25
rs4890126	-0.359763	-1.32242	0.00644953	17	38903706	0.355556	KRT25	KRT223P	KRT25
rs4890128	-0.0192075	-1.45291	0.0032955	17	38906153	0.466667	KRT25	KRT223P	KRT26
rs2269861	-0.327616	-1.29226	0.0426318	17	39078939	0.318182	KRT23	KRT20	KRT23
rs9893732	-0.509295	-1.14881	0.0458256	17	39654962	0.222222	NA	KRT36	KRT13
rs2662	0.110343	1.4048	0.00566104	17	39670098	0.170455	KRT15	KRT13	KRT19
rs7208807	0.326352	0.85716	0.0905645	17	39748040	0.411111	NA	KRT14	KRT16
rs11658099	-1.40551	-2.19755	0.0570321	17	39868253	0.1	GAST	EIF1	GAST
rs7219088	0.40916	1.12692	0.0370485	17	39902271	0.325581	NA	HAP1	JUP
rs4290524	-0.309795	-1.77952	0.0135451	17	39917757	0.25	JUP	HAP1	SC65
rs7213095	-0.0446336	-0.573395	0.197708	17	39940768	0.455556	JUP	HAP1	SC65
rs4796708	0.00078085	0.0860823	0.860221	17	39965269	0.284091	SC65	JUP	FKBP10
rs11079016	0.387892	0.571583	0.371926	17	39976024	0.0777778	FKBP10	SC65	NT5C3L
rs9907244	-0.0875084	-0.593659	0.330721	17	39980900	0.4	NT5C3L	FKBP10	NT5C3L
rs4796715	0.50993	0.867855	0.104847	17	39993771	0.2	KLHL10	NT5C3L	KLHL10
CpG Name	Coef	Coef(univ)	p-value(univ)	Chr	position	gene	Island
cg02756698	0.0903348	1.43147	0.150945	17	39023008	KRT12	FALSE
cg06378617	-0.00580391	-0.691601	0.00649036	17	39095141	KRT23	FALSE
cg09812049	0.0864988	0.517945	0.0617142	17	38376274	WIRE	TRUE
cg12229387	-0.125231	-0.559069	0.0131371	17	39867328	GAST	FALSE
cg12360886	-0.150604	-0.636506	0.0537877	17	38074070	GSDML	FALSE
cg18901980	-0.00700877	-0.837424	0.0055011	17	38911540	KRT25A	FALSE
cg25124433	-0.428478	-0.795639	1.41074e-05	17	39041110	KRT20	TRUE
TCGA Validation
Gene	probeset	Chr	start	end	Deviance	p-value	Bonferroni
KRT20		17	39032141	39041495	5.66554e+09	< 0.001	0.002
SNPs	CPGs
rs4795402	cg24092444
rs939348	cg11612641
rs9904456	cg23665668
rs4077125	cg01341751
rs16965456	cg01341751
rs2314339	cg20667664
rs16965864	cg02937233
rs3813053	cg01538021
	cg14039228
	cg21832096
	cg12233386
	cg03982787
	cg16761752
	cg03635766
	cg04647529
	cg07125688
	cg00908292
	cg07479709
	cg27569107
	cg25543676
	cg07830534
	cg13702000
	cg12437115
	cg19449377
	cg19114576
	cg00091693
	cg02092790
	cg24784466
	cg14006649
	cg23878404
	cg05277736
	cg25119946
	cg18068256
	cg14680360
	cg12253845
	cg19003337
	cg13164831
	cg05174294

## Sheet: PTN
Model GENE-LASSO-permuting individuals
Gene	probeset	Chr	start	end	Deviance	p-value
PTN	8143144	7	136912092	137028546	92.0278	<0.01
SNP	Coef	coef(univ)	p-value(univ)	Chr	position	MAF	allele	gene	features	left_gene	right_gene
rs2555051	0.565078	1.66216	0.018377	7	135979376	0.2	C/T	NA	NA	MTPN	LOC392100
rs10488413	0.0163094	1.33952	0.0329006	7	136038492	0.344444	C/T	NA	NA	MTPN	LOC392100
rs10235715	0.236145	1.69517	0.0425174	7	136350740	0.0568182	A/C	NA	NA	MTPN	LOC392100
rs17168896	-0.218293	-1.4962	0.0886059	7	136712058	0.119565	A/G	NA	NA	CHRM2	LOC100128744
rs10954570	0.60186	2.05382	0.00185345	7	136752785	0.325581	C/T	NA	NA	CHRM2	LOC100128744
rs1451526	-0.577041	-1.91814	0.00434717	7	137081223	0.211111	A/G	DGKI	intron[NM_004717.2]	LOC100128727	NAG20
rs1528104	-0.386569	-1.4469	0.0182906	7	137136419	0.48913	C/T	DGKI	intron[NM_004717.2]	LOC100128727	NAG20
rs3800642	0.307355	2.56464	0.00529864	7	137420389	0.0978261	A/C	DGKI	intron[NM_004717.2]	LOC646483	CREB3L2
rs3778810	-0.307469	-1.18609	0.0311986	7	137445794	0.488889	A/G	DGKI	intron[NM_004717.2]	LOC646483	CREB3L2
rs7810652	-0.586893	-1.95347	0.00254273	7	137490778	0.422222	C/T	DGKI	intron[NM_004717.2]	LOC646483	CREB3L2
rs4728425	0.690585	1.99921	0.0155742	7	137677804	0.119565	A/C	CREB3L2	intron[NM_194071.2]	LOC100130880	LOC100128052
rs3805362	-0.263695	-1.4354	0.0418964	7	137794388	0.155556	C/T	AKR1D1	intron[NM_005989.2]	LOC100128052	LOC10013
TCGA Validation
Gene	probeset	Chr	start	end	Deviance	p-value	Bonferroni
PTN		7	136912092	137028546	2.63037e+08	< 0.001	0.002
SNPs	CPGs
	cg13839563

## Sheet: SERPINB4
Model GENE-LASSO-permuting individuals
Gene	probeset	Chr	start	end	Deviance	p-value
SERPINB4	8023688	18	61304495	61311502	68.5559	0.03
SNP	Coef	Coef(univ)	p-value(univ)	Chr	position	MAF	gene	left_gene	right_gene
rs9947451	0.91914	2.34739	1.31693e-05	18	60743100	0.193182	NA	PHLPP	BCL2
rs12454712	0.183788	1.88017	0.000376864	18	60845884	0.366667	BCL2	PHLPP	KDSR
rs213070	0.291517	2.57691	0.000119429	18	61663317	0.193182	NA	SERPINB8	C18orf20
rs971824	0.593981	1.83912	7.2905e-05	18	61712857	0.26087	NA	SERPINB8	C18orf20
TCGA Validation
Gene	probeset	Chr	start	end	Deviance	p-value	Bonferroni
SERPINB4		18	61304495	61311502	7.94352e+08	< 0.001	0.002
SNPs	CPGs
rs1522723	cg21984711
rs7230429	cg23756272
rs4987765	cg08554462
rs8094614	cg23613305
rs9964834	cg25841373
rs4383250	cg01056135
rs17072279	cg24546942
rs1421540	cg00442924
rs12457831	cg17251713
rs8086719	cg21354912
rs17071220	cg19354091
rs4987853
rs8092640
rs8093693
rs4987825
rs9960471
rs1895123
rs930839
rs11514541
rs7232459
rs12961976
rs9947968
rs11662980
rs8083946
rs4987861
rs9944753
rs15964

## Sheet: SAA1
Model GENE-LASSO-permuting individuals
Gene	probeset	Chr	start	end	Deviance	p-value
SAA1	7938758	11	18287808	18291521	127.786	0.04
SNP	Coef	Coef(univ)	p-value(unive)	Chr	position	MAF	allele	gene	features	left_gene	right_gene
rs10766410	0.191421	0.748947	0.261714	11	17573329	0.488372	A/G	OTOG	intron[XM_291816.6]	USH1C	MYOD1
rs11024326	0.420603	1.16249	0.084278	11	17597381	0.333333	A/G	OTOG	intron[XM_291816.6]	USH1C	MYOD1
rs10832820	0.406014	3.17923	0.065814	11	17657888	0.0652174	C/T	OTOG	intron[XM_291816.6]	USH1C	MYOD1
rs11024449	0.319789	1.81867	0.0202041	11	18057885	0.215909	C/T	TPH1	intron[NM_004179.1]	SERGEF	SAAL1
rs16935005	-0.556931	-2.71922	0.119117	11	18218678	0.0543478	A/G	NA	NA	GLTPP1	LOC494141
rs1520886	0.369466	1.84889	0.00749226	11	18264738	0.227273	A/G	NA	NA	SAA4	SAA2
rs7108343	1.55306	4.75152	0.00389662	11	18272479	0.0909091	A/G	NA	NA	SAA2	FAM10A5
rs7950019	-0.386548	-1.30061	0.0288774	11	18278912	0.465909	A/G	NA	NA	SAA2	FAM10A5
rs10430893	-0.00381041	-1.29857	0.106772	11	18280995	0.166667	C/T	NA	NA	SAA2	FAM10A5
rs7112492	-0.00381566	-0.830185	0.267682	11	18405510	0.209302	G/T	NA	NA	GTF2H1	LDHA
rs4757661	-0.0755245	-1.38298	0.349096	11	18433586	0.0555556	C/T	LDHC	near-gene-5[NM_017448.2]	LDHA	LDHC
rs3809096	-0.171775	-0.859836	0.203796	11	18433840	0.238095	A/G	LDHC	near-gene-5[NM_002301.3]	LDHA	LDHC
rs10832951	0.146837	1.12505	0.168976	11	18641561	0.166667	C/T	SPTY2D1	intron[NM_194285.2]	LOC100129966	LOC100132715
rs12295403	0.228283	1.58991	0.0211802	11	18689653	0.360465	A/C	NA	NA	LOC100132715	TMEM86A
rs3887900	-0.160209	-1.75558	0.0326456	11	18736942	0.186047	C/T	IGSF22	intron[NM_173588.2]	TMEM86A	PTPN5
rs1550870	0.421172	1.32045	0.00975093	11	18751041	0.392857	A/G	PTPN5	coding-synonymous[NM_001039970.1]	IGSF22	LOC441592
rs751002	0.325527	1.91201	0.00764339	11	18767082	0.159091	C/T	PTPN5	intron[NM_032781.3]	IGSF22	LOC441592
rs7129128	0.166813	1.39387	0.0202677	11	18816245	0.284091	C/T	NA	NA	PTPN5	LOC441592
rs7946550	0.308302	2.11462	0.00554343	11	18993465	0.3	A/G	NA	NA	LOC645415	MRGPRX2
rs11025033	1.0345	2.35316	0.0110113	11	19163451	0.0666667	C/T	ZDHHC13	intron[NM_019028.2]	MRGPRX2	CSRP3
CpG Name	Coef	coef(univ)	p-value(univ)	Chr	position	gene	Island
cg05185584	0.0952771	0.937358	0.0548394	11	17410182	KCNJ11	FALSE
TCGA Validation
Gene	probeset	Chr	start	end	Deviance	p-value	Bonferroni
SAA1		11	18287808	18291521	7.94352e+08	0.6	0.002
SNPs Name	CpGs Name
	cg17174493

## Sheet: S100A2
Model GENE-LASSO-permuting individuals
Gene	probeset	Chr	start	end	Deviance	p-value
S100A2	7920285	1	153533587	153538306	58.6615	0.04
SNP	Coef	Coef(univ)	p-value(unive)	Chr	position	MAF	allele	gene	features	left_gene	right_gene
rs12034595	-0.0372745	-2.64313	0.0841599	1	152590565	0.0543478	A/C	NA	NA	LCE3B	LCE3A
rs12023196	-0.022142	-0.430817	0.374951	1	152783724	0.337209	C/T	LCE1B	near-gene-5[NM_178349.1]	LCE1C	LCE1B
rs4363385	-0.364183	-0.806608	0.0512229	1	152989321	0.477273	C/T	NA	NA	SPRR3	SPRR1B
rs10888524	0.0195259	0.472999	0.223338	1	153000125	0.431818	A/G	NA	NA	SPRR3	SPRR1B
rs3843257	0.334828	0.980064	0.0301491	1	153065287	0.271739	G/T	SPRR2E	near-gene-3[NM_001024209.2]	SPRR2B	SPRR2E
rs4845528	0.96828	1.33927	0.100725	1	153171183	0.111111	C/T	NA	NA	SPRR2G	LELP1
rs3014866	-0.150135	-0.535292	0.301322	1	153329071	0.318182	C/T	S100A9	near-gene-5[NM_002965.3]	PGLYRP4	S100A9
rs2026604	0.168666	0.986135	0.053509	1	153408831	0.322222	A/G	S100A7L2	near-gene-3[NM_001045479.1]	S100A7A	S100A7L2
rs12132927	0.483569	1.28616	0.251816	1	153431561	0.0543478	C/T	S100A7	intron[NM_002963.3]	S100A7L2	S100A6
rs1998844	0.233947	0.839965	0.17566	1	153441260	0.147727	C/T	NA	NA	S100A7	S100A6
rs1887039	0.165796	0.978614	0.163631	1	153488723	0.0568182	C/T	NA	NA	S100A7	S100A6
rs28538178	-0.38535	-0.916061	0.268666	1	153548708	0.0543478	G/T	NA	NA	S100A2	S100A16
rs3806234	0.0918784	0.712458	0.0560988	1	153631071	0.366667	A/G	SNAPIN	near-gene-5[NM_012437.3]	C1orf77	SNAPIN
rs7541193	-0.472926	-1.07926	0.00693935	1	153672247	0.464286	G/T	NA	NA	NPR1	INTS3
rs3811454	0.0290022	1.07681	0.103693	1	154164139	0.152174	G/T	TPM3	intron[NM_152263.2]	NUP210L	C1orf189
rs3916566	0.206966	0.672765	0.192994	1	154282146	0.211111	A/G	NA	NA	HAX1	AQP10
rs1194587	-0.0320508	-0.773468	0.0757194	1	154317153	0.5	A/G	ATP8B2	reference[NM_020452.2]	AQP10	MRPS33P1
rs11582424	0.0366996	0.648501	0.214183	1	154363985	0.313953	A/C	NA	NA	MRPS33P1	IL6R
rs1386821	0.000218165	0.297031	0.529178	1	154382049	0.206522	A/C	IL6R	intron[NM_181359.1]	MRPS33P1	SHE
rs12044132	-0.0651352	-0.653558	0.29564	1	154462360	0.184783	C/T	SHE	intron[NM_001010846.1]	IL6R	TDRD10
CpG Name	Coef	coef(univ)	p-value(univ)	Chr	position	gene	Island
cg06101324	0.128384	0.506831	0.00309495	1	152955543	SPRR1A	FALSE
cg06615154	-0.444704	-1.05873	0.00601543	1	153522553	S100A3	FALSE
cg07039113	-0.0193965	-0.330679	0.369374	1	153329013	S100A9	FALSE
cg07426848	-0.367537	-0.698052	0.036628	1	153521712	S100A3	FALSE
cg07576541	0.303386	0.642935	0.0122298	1	153630883	SNAPAP	TRUE
cg21279955	0.116696	0.889391	0.00214148	1	153747551	SLC27A3	TRUE
cg21434954	0.201338	0.652811	0.0120736	1	152783137	LCE1B	FALSE
TCGA Validation
Gene	probeset	Chr	start	end	Deviance	p-value	Bonferroni
S100A2		1	153533587	153538306	1.00756e+11	< 0.001	0.002
SNPs	CPGs
rs4845652	cg23656322
	cg07353685
	cg14834257
	cg17818873
	cg25460143

## Sheet: C15orf48
Model GENE-LASSO-permuting individuals
Gene	probeset	Chr	start	end	Deviance	p-value
C15orf48	7983478	15	45722763	45725645	83.6871	0.05
SNP	Coef	Coef(univ)	p-value(univ)	Chr	position	MAF	allele	gene	features	left_gene	right_gene
rs2453274	0.0745568	1.73923	0.197131	15	44774202	0.0543478	C/T	CTDSPL2	intron[NM_016396.2]	LOC645204	LOC645212
rs36014111	-0.420764	-1.07525	0.172151	15	44900675	0.0869565	C/T	SPG11	coding-synonymous[NM_025137.3]	EIF3J	PATL2
rs7165146	-0.241116	-1.12532	0.0369887	15	44951174	0.444444	A/G	SPG11	intron[NM_025137.3]	EIF3J	PATL2
rs2470911	-0.255462	-1.16956	0.00784684	15	45047134	0.336957	A/G	TRIM69	missense[NM_182985.3]	B2M	SORD2
rs10152725	-0.151865	-0.533102	0.346526	15	45095196	0.266667	C/T	NA	NA	TRIM69	SORD2
rs16952664	0.56348	1.20803	0.2252	15	45096539	0.0869565	A/G	NA	NA	TRIM69	SORD2
rs735480	1.75575	2.56949	0.00616905	15	45152371	0.141304	C/T	NA	NA	TRIM69	LOC100129830
rs8041911	3.4441e-05	0.320116	0.576816	15	45443012	0.136364	C/T	DUOX1	intron[NM_175940.1]	DUOXA1	SHF
rs16939752	0.737188	0.78312	0.435773	15	45444133	0.076087	C/T	DUOX1	missense[NM_175940.1]	DUOXA1	SHF
rs1706799	0.0610482	0.243473	0.777915	15	45618234	0.0909091	A/G	NA	NA	hCG_1793639	LOC100129116
rs9806724	-0.140293	-0.762666	0.311806	15	45740212	0.159091	C/T	LOC100130144	near-gene-5[XM_001725912.1]	C15orf48	LOC100130144
rs2218309	0.129108	2.88891	0.0269137	15	45938661	0.0652174	A/G	SQRDL	intron[NM_021199.2]	PLDN	SEMA6D
rs12914266	1.23866	1.58609	0.0222073	15	45968535	0.141304	A/C	SQRDL	intron[NM_021199.2]	PLDN	SEMA6D
rs12910629	0.0694211	0.479476	0.398012	15	45969780	0.295455	C/T	SQRDL	intron[NM_021199.2]	PLDN	SEMA6D
rs6493166	-0.187845	-0.923398	0.134557	15	45975525	0.222222	G/T	SQRDL	intron[NM_021199.2]	PLDN	SEMA6D
rs12148892	0.130579	-0.126868	0.860635	15	46020145	0.0869565	A/G	NA	NA	SQRDL	SEMA6D
rs1915190	-0.338651	-0.609639	0.335846	15	46025428	0.206522	A/G	NA	NA	SQRDL	SEMA6D
rs16948518	0.292675	0.826593	0.184376	15	46144925	0.227273	C/T	NA	NA	SQRDL	SEMA6D
rs10519046	-0.786148	-1.88992	0.0143387	15	46443693	0.111111	A/G	NA	NA	SQRDL	SEMA6D
CpG Name	Coef	Coef(univ)	p-value(univ)	Chr	position	gene	Island
cg04001842	0.985177	0.0763227	0.13558	15	45406939	LOC405753	TRUE
cg06424894	-0.415277	0.141955	-0.174195	15	45314789	SORD	TRUE
cg08057475	0.556766	0.0319513	0.107438	15	45803341	C15orf21	FALSE
cg11540997	0.858699	0.104855	0.120722	15	45407818	DUOX2	FALSE
cg19305227	-1.37082	0.00113596	-0.228353	15	45544335	SLC28A2	TRUE
cg22340747	0.500975	0.290198	0.530429	15	45683210	GATM	FALSE
TCGA Validation
Gene	probeset	Chr	start	end	Deviance	p-value	Bonferroni
C15orf48		15	45722763	45725645	1.75423e-07	< 0.001	0.002
SNPs	CPGs
rs7168673	cg18647927
	cg17715521
	cg20636382
	cg20636382
	cg18545991
	cg12423473

## Sheet: TSPAN8
Model GENE-LASSO-permuting individuals
Gene	probeset	Chr	start	end	Deviance	p-value
TSPAN8	7964927	12	71518877	71551779	67.2393	0.05
SNP	Coef	Coef(univ)	p-value(univ)	Chr	position	MAF	allele	gene	features	left_gene	right_gene
rs1347695	-0.0377401	-1.49702	0.0943011	12	70566221	0.163043	C/T	NA	NA	LOC100125409	CNOT2
rs1603228	0.218855	2.17283	0.00621874	12	70884496	0.159091	A/G	NA	NA	KCNMB4	PTPRB
rs2583999	0.0362794	3.37649	0.00433996	12	71012518	0.119565	C/T	PTPRB	intron[NM_001109754.1]	KCNMB4	PTPRR
rs11833635	1.22291	2.18454	0.00383359	12	71155921	0.25	A/G	PTPRR	intron[NM_002849.2]	FAHD2P	TSPAN8
rs2048607	0.0487474	1.55631	0.0205145	12	71211437	0.3	A/G	PTPRR	intron[NM_002849.2]	FAHD2P	TSPAN8
rs1397571	0.088706	0.949741	0.0932204	12	71663435	0.488889	A/G	NA	NA	TSPAN8	LGR5
rs10748176	-0.111567	-1.73216	0.0092309	12	71849276	0.326087	C/T	LGR5	intron[NM_003667.2]	TSPAN8	ZFC3H1
rs4363710	-0.271442	-1.85502	0.00480154	12	71855521	0.25	C/T	LGR5	intron[NM_003667.2]	TSPAN8	ZFC3H1
CpG Name	Coef	Coef(univ)	p-value(univ)	Chr	position	gene	Island
cg17080277	0.244687	0.448765	0.00307341	12	71003576	PTPRB	TRUE
TCGA Validation
Gene	probeset	Chr	start	end	Deviance	p-value	Bonferroni
TSPAN8		12	71518877	71551779	994818	0.02	0.002
SNPs	CPGs
rs3782389

## Sheet: FREM2
Model GENE-LASSO-permuting individuals
Gene	probeset	Chr	start	end	Deviance	p-value
FREM2	7968678	13	39261173	39461265	70.2014	0.06
SNP	Coef	Coef(univariate)	p.value(univariate)	Chr	position	MAF	gene	left_gene	right_gene
rs17243410	0.442148	1.83155	0.0072915	13	39189639	0.188889	NA	UFM1	LOC100128902
rs9566351	-0.0879927	-1.40667	0.024363	13	39210778	0.188889	NA	UFM1	FREM2
rs9566352	-0.205358	-1.57481	0.00942375	13	39210916	0.322222	NA	UFM1	FREM2
rs895895	0.0593879	2.03128	0.00241305	13	39236673	0.215909	NA	UFM1	FREM2
rs2122211	0.17085	1.15	0.0187557	13	39268845	0.423913	FREM2	LOC100128902	LOC100130978
rs4426230	-0.172642	-1.68661	0.0451245	13	39515837	0.0909091	NA	LOC646929	STOML3
rs9315632	-0.103342	-1.26311	0.0266904	13	39516627	0.159091	NA	LOC646929	STOML3
rs4612935	-0.160519	-1.5877	0.0314268	13	39525264	0.166667	NA	LOC646929	STOML3
rs9548721	-0.0332	-0.910192	0.0712892	13	39846266	0.355556	NA	NHLRC3	LHFP
rs11147763	0.0546696	1.01166	0.0547531	13	39988713	0.488889	LHFP	NHLRC3	TNAP
rs9532378	-0.142787	-1.24629	0.0455108	13	39990424	0.177778	LHFP	NHLRC3	TNAP
rs9594333	-0.0104773	-1.40197	0.0821859	13	40057973	0.119565	LHFP	TNAP	COG6
rs7981122	-0.18506	-1.19433	0.0175338	13	40088007	0.261364	LHFP	TNAP	COG6
rs8181861	-0.148461	-0.451013	0.418071	13	40370177	0.375	NA	COG6	LOC64698
				Chr	position	gene	Island
CpG Name	Coef	Coef(univariate)	p.value(univariate)	13	39565534	STOML3	FALSE
cg03712843	-0.668677	-2.17852	0.0013937	13	38444765	TRPC4	TRUE
cg21081971	-0.560925	-1.1532	5.34461e-05
TCGA Validation
Gene	probeset	Chr	start	end	Deviance	p-value	Bonferroni
FREM2		13	39261173	39461265	2.92323e+07	< 0.001	0.002
SNPs	CPGs
rs9548836	cg20001775
rs7335905	cg22862734
rs17059023	cg21605238
	cg18595137
	cg03094555
	cg14238838
	cg27490391
	cg19859781
	cg03173528
	cg00026919

## Sheet: CLIC6
Model GENE-LASSO-permuting individuals
Gene	probeset	Chr	start	end	Deviance	p-value
CLIC6	8068383	21	36041688	36090519	75.273	0.07
SNP	Coef	Coef(univ)	p-value(univ)	Chr	position	MAF	allele	gene	features	left_gene	right_gene
rs2834251	-0.48862	-1.87134	0.039796	21	35084921	0.0869565	C/T	ITSN1	intron[NM_003024.2]	CRYZL1	ATP5O
rs2244151	-0.0658345	-0.962035	0.0324945	21	35193395	0.418605	G/T	ITSN1	intron[NM_003024.2]	CRYZL1	ATP5O
rs2834268	0.164661	1.28056	0.0126275	21	35199880	0.177778	A/G	ITSN1	intron[NM_003024.2]	CRYZL1	ATP5O
rs7281682	0.434709	1.59395	0.0299634	21	35525015	0.133333	A/C	NA	NA	MRPS6	KCNE2
rs8129269	0.0606969	1.59002	0.0234807	21	35583910	0.119565	A/G	NA	NA	MRPS6	KCNE2
rs8127788	-0.545369	-1.23973	0.00196816	21	35659107	0.443182	G/T	NA	NA	MRPS6	KCNE2
rs2834455	-0.13782	-1.94409	0.0320638	21	35709758	0.0777778	C/T	NA	NA	MRPS6	KCNE2
rs2834483	-0.106192	-0.896378	0.0285026	21	35814819	0.456522	C/T	NA	NA	LOC388820	KCNE1
rs11909074	-0.158241	-0.95598	0.0337127	21	35820324	0.47619	C/T	KCNE1	utr-3[NM_000219.2]	LOC388820	RCAN1
rs1984305	-0.11442	-0.795824	0.106447	21	35939413	0.295455	C/T	RCAN1	intron[NM_004414.5]	KCNE1	CLIC6
rs2834549	-0.172479	-0.994729	0.0653456	21	36004539	0.48913	A/G	NA	NA	RCAN1	CLIC6
rs11911845	0.00541108	0.944695	0.178885	21	36085413	0.133333	C/T	CLIC6	intron[NM_053277.1]	RCAN1	RUNX1
rs2073354	-0.404127	-2.11829	0.00261725	21	36172283	0.0888889	G/T	RUNX1	intron[NM_001754.4]	CLIC6	C21orf96
rs2252585	0.0955565	0.805868	0.0636887	21	36241929	0.333333	C/T	RUNX1	intron[NM_001754.4]	CLIC6	C21orf96
rs13053063	-0.555734	-2.08824	0.0012188	21	36255821	0.184783	G/T	RUNX1	intron[NM_001754.4]	CLIC6	C21orf96
rs2834757	-0.0984274	-0.714264	0.193328	21	36467070	0.477778	C/T	NA	NA	RUNX1	RPL34P3
rs2834831	-0.152291	-1.8485	0.00526088	21	36572119	0.152174	A/G	NA	NA	RUNX1	RPL34P3
rs6517288	-0.0956481	-1.50564	0.0541283	21	36647565	0.122222	A/G	NA	NA	RUNX1	RPL34P3
rs2834906	-0.0237759	-1.5545	0.0112706	21	36692845	0.1	A/C	NA	NA	RUNX1	RPL34P3
rs2049903	0.458176	1.58274	0.0420522	21	36723544	0.141304	A/G	NA	NA	RUNX1	RPL34P3
rs2834934	-0.192038	-1.31381	0.0210531	21	36819003	0.184783	G/T	NA	NA	RUNX1	RPL34P3
rs7283506	-0.00680793	-1.55445	0.0639392	21	36839841	0.119565	C/T	NA	NA	RUNX1	RPL34P3
rs7281771	-0.120677	-1.64646	0.00234306	21	36864457	0.284091	C/T	NA	NA	RPL34P3	LOC266693
rs2242747	0.0682773	1.14486	0.00234615	21	36872638	0.366667	A/G	NA	NA	RPL34P3	LOC266693
rs1003261	-0.469667	-1.35629	0.00131252	21	36883073	0.402174	A/G	NA	NA	RPL34P3	LOC266693
CpG Name	Coef	Coef(univ)	p-value(univ)	Chr	position	gene	Island
cg04915566	0.151999	0.613053	0.014229	21	36421472	RUNX1	FALSE
cg10722799	-0.127036	-0.599643	9.6546e-05	21	36041699	CLIC6	TRUE
TCGA Validation
Gene	probeset	Chr	start	end	Deviance	p-value	Bonferroni
CLIC6		21	36041688	36090519	1.40011e+08	< 0.001	0.002
SNPs	CPGs
rs2834495	cg10836173
rs16993221	cg20598634
rs41389648	cg20598634
rs926073	cg08287724
rs8134365	cg16057826
rs2834414	cg20343048
rs2300391	cg04497512
rs2834602	cg24523685
rs16992859	cg13730618
rs2834822	cg12477880
rs2834868	cg16367085
rs4817728	cg26360881
rs2834300	cg05644223
rs16992204	cg05644223
rs2268264	cg13030790
rs2834590		rs11911845
rs2211702
rs2834796
rs2834882
rs2834937
rs12627487

[truncated: 14 more sheets: UBD, CAPNS2, MYBPC1, TMEM45A, S100A9, SLC38A4, IGJ, ARHGEF35, CRTCAC1, IGHD, CRH, TRIM31, CXCL17, GTSF1]
