# Supplementary material for: Integration Analysis of Three Omics Data Using Penalized Regression Methods: An Application to Bladder Cancer
Source: PLoS Genet. 2015 Dec 8;11(12):e1005689. doi: 10.1371/journal.pgen.1005689 (PMC4672920; doi:10.1371/journal.pgen.1005689)
Supplement: S4 Excel — Information about SNPs associated with gene expression using ENET with SNP model for the discovery and replication phase. (XLSX) [file pgen.1005689.s004.xlsx]

## Sheet: ANXA10
Model SNP-LASSO-permuting individuals
Gene	probeset	Chr	start	end	Deviance	p-value
ANXA10	8098246	4	169013707	169108891	137.034	0.01
SNP	Coef	Coef(univariate)	p-value(univariate)	Chr	position	MAF	allele	gene	feature	left gene	right gene
rs7694278	-1.33357	-1.82499	0.0079139	4	168175697	0.295455	A/C	NA	NA	SPOCK3	ANXA10
rs1518186	-0.527511	-1.82437	0.00793875	4	168594710	0.333333	C/T	NA	NA	SPOCK3	ANXA10
rs17610208	0.302198	2.58142	0.0840006	4	168871037	0.0652174	C/T	NA	NA	SPOCK3	ANXA10
rs11944588	0.2582	1.40715	0.159354	4	169032483	0.130435	A/G	ANXA10	intron[NM_007193.3]	SPOCK3	DDX60
rs1387329	-0.798111	-3.16095	0.0136506	4	169301208	0.0568182	A/G	DDX60L	intron[NM_001012967.1]	DDX60	PALLD
rs2634974	0.00492222	0.902776	0.218144	4	169341912	0.465909	C/T	DDX60L	intron[NM_001012967.1]	DDX60	PALLD
rs4692941	-0.374735	-1.34519	0.0709436	4	169391650	0.352273	C/T	DDX60L	intron[NM_001012967.1]	DDX60	PALLD
rs2029385	-0.64389	-1.71574	0.026041	4	169396512	0.348837	C/T	DDX60L	intron[NM_001012967.1]	DDX60	PALLD
rs2319901	0.371552	1.85683	0.00248264	4	169465990	0.433333	G/T	PALLD	intron[NM_016081.3]	DDX60L	LOC100128700
rs12650216	-0.414024	-1.12644	0.103482	4	169532319	0.215909	G/T	PALLD	intron[NM_016081.3]	DDX60L	LOC727835
rs17614077	0.2195	1.49581	0.136124	4	169571481	0.155556	C/T	PALLD	intron[NM_016081.3]	LOC100128700	LOC727835
rs6852874	-0.0239657	-0.86558	0.224659	4	169676032	0.477778	A/G	PALLD	intron[NM_016081.3]	LOC100128700	LOC727835
rs1039387	0.195745	1.17718	0.159666	4	169693460	0.26087	C/T	PALLD	intron[NM_016081.3]	LOC727835	CBR4
rs973990	-0.181908	-1.09204	0.0945879	4	169763252	0.413043	A/G	PALLD	intron[NM_016081.3]	LOC727835	CBR4
rs13114906	0.865221	2.43518	0.0198741	4	169771612	0.108696	A/G	PALLD	intron[NM_016081.3]	LOC727835	CBR4
rs7673669	0.205462	1.3986	0.0387607	4	169972982	0.188889	C/T	NA	NA	CBR4	SH3RF1
rs12505635	0.191557	1.49932	0.118654	4	169992966	0.211111	C/T	NA	NA	CBR4	SH3RF1
TCGA Validation
Gene	probeset	Chr	start	end	Deviance	p-value	Bonferroni
ANXA10		4	169013707	169108891	1.37175e+08	< 0.001	0.005
SNPs
rs6822949
rs4692941
rs11132015
rs12649190
rs6552214
rs3890793
rs4260495
rs10517942
rs11726774
rs4860038
rs2248103
rs1320056
rs1986996

## Sheet: SERPINB3
Model SNP-LASSO-permuting individuals
Gene	probeset	Chr	start	end	Deviance	p-value
SERPINB3	8023696	18	61322433	61329197	171.583	0.02
SNP	Coef	Coef(univariate)	p-value(univariate)	Chr	position	MAF	allele	gene	feature	left gene	right gene
rs17746008	0.988855	3.49763	0.00164503	18	60590894	0.136364	G/T	PHLPP	intron[NM_194449.1]	ZCCHC2	BCL2
rs8089409	-0.151799	-0.887854	0.338321	18	60688656	0.113636	A/C	NA	NA	PHLPP	BCL2
rs6567322	-0.106052	-1.49604	0.0126623	18	60735449	0.214286	A/G	NA	NA	PHLPP	BCL2
rs9947451	1.19277	2.76994	0.000101192	18	60743100	0.193182	A/G	NA	NA	PHLPP	BCL2
rs8092360	0.0435084	2.15342	0.00658603	18	60773838	0.144444	C/T	NA	NA	PHLPP	BCL2
rs17749561	0.158463	1.23268	0.190618	18	60783211	0.119565	A/G	NA	NA	PHLPP	BCL2
rs1564483	-0.000759003	-0.903922	0.142854	18	60794654	0.341463	A/G	BCL2	utr-3[NM_000633.2]	PHLPP	KDSR
rs12454712	0.413973	2.30051	0.000765777	18	60845884	0.366667	C/T	BCL2	intron[NM_000633.2]	PHLPP	KDSR
rs9955190	-0.00012616	-0.931091	0.144082	18	60878883	0.204545	A/G	BCL2	intron[NM_000633.2]	PHLPP	KDSR
rs4987764	-0.636718	-2.15904	0.021107	18	60908132	0.111111	C/T	BCL2	intron[NM_000633.2]	PHLPP	KDSR
rs7242402	1.02792	2.05803	0.107188	18	60941958	0.125	C/T	BCL2	intron[NM_000633.2]	PHLPP	KDSR
rs7236090	-0.691687	-0.258314	0.757431	18	60947111	0.409091	C/T	BCL2	intron[NM_000633.2]	PHLPP	KDSR
rs1381548	-0.116467	-0.0768027	0.920436	18	60957396	0.487805	A/G	BCL2	intron[NM_000633.2]	PHLPP	KDSR
rs6567337	0.386388	1.63034	0.0354659	18	61038861	0.22619	C/T	NA	NA	KDSR	VPS4B
rs1544899	0.0782084	1.63029	0.0354722	18	61598210	0.238636	A/G	SERPINB10	intron[NM_005024.1]	SERPINB2	HMSD
rs7234924	0.00996727	-0.497631	0.626601	18	61645164	0.111111	C/T	SERPINB8	intron[NM_198833.1]	HMSD	C18orf20
rs9961532	0.330824	2.51854	0.00438936	18	61655200	0.2	A/G	SERPINB8	utr-3[NM_198833.1]	HMSD	C18orf20
rs213070	0.25435	2.96626	0.000793137	18	61663317	0.193182	C/T	NA	NA	SERPINB8	C18orf20
rs2000834	0.231988	1.14654	0.0892824	18	61671371	0.383721	C/T	NA	NA	SERPINB8	C18orf20
rs971824	0.878175	2.22395	0.000232012	18	61712857	0.26087	C/T	NA	NA	SERPINB8	C18orf20
rs4245299	-0.0916197	-0.666769	0.407469	18	61823804	0.181818	C/T	NA	NA	C18orf20	CDH7
rs6567416	-0.336166	-1.26494	0.0429786	18	61840388	0.261364	C/T	NA	NA	C18orf20	CDH7
rs7234569	0.637463	2.74193	0.0466106	18	61856080	0.1	C/T	NA	NA	C18orf20	CDH7
rs4941252	-0.544379	-1.43087	0.373589	18	61882332	0.0543478	A/G	NA	NA	C18orf20	CDH7
rs35379414	0.0436799	1.10697	0.113312	18	61897354	0.45122	C/T	NA	NA	C18orf20	CDH7
rs1363002	0.000210362	1.23612	0.0394929	18	62098468	0.453488	C/T	NA	NA	C18orf20	CDH7
rs2959470	-0.0335618	-1.246	0.0333015	18	62104557	0.402439	A/G	NA	NA	C18orf20	CDH7
rs11874016	0.209073	1.3466	0.0256672	18	62156264	0.453488	C/T	NA	NA	C18orf20	CDH7
rs2939402	0.164058	1.03511	0.130242	18	62292383	0.333333	C/T	NA	NA	C18orf20	CDH7
rs12954548	0.205399	0.883596	0.199386	18	62305405	0.344444	G/T	NA	NA	C18orf20	CDH7
TCGA Validation
Gene	probeset	Chr	start	end	Deviance	p-value	Bonferroni
SERPINB3		18	61322433	61329197	1.41133e+09	0.08	0.005
SNPs
rs9320036
rs4987765
rs8094614
rs6567342
rs745932
rs2551405
rs2909662
rs7229694
rs7230170
rs4941199
rs10153412
rs2333004
rs12456114
rs9966889
rs9952790
rs11152393
rs1895123
rs17072824
rs930839
rs9952889
rs1942314
rs4987841
rs12961976
rs9947968
rs7235955
rs9948594
rs9952960
rs11662980
rs8083946
rs17072337
rs9944753
rs15964

## Sheet: CEACAM6
Model SNP-LASSO-permuting individuals
Gene	probeset	Chr	start	end	Deviance	p-value
CEACAM6	8029098	19	42259398	42276113	108.414	0.03
SNP	Coef	Coef(univariate)	p-value(univariate)	Chr	position	MAF	allele	gene	feature	left gene	right gene
rs2607416	0.136328	0.528209	0.612498	19	41260831	0.0666667	A/G	SNRPA	intron[NM_004596.3]	C19orf54	MIA
rs2607414	-0.217913	-0.595419	0.235436	19	41267129	0.306818	A/G	SNRPA	intron[NM_004596.3]	C19orf54	MIA
rs11670760	-0.0613134	0.13695	0.849727	19	41336795	0.197674	C/T	NA	NA	CYP2F1P	CYP2A6
rs10405934	0.794756	1.86688	0.221617	19	41446104	0.0595238	A/C	NA	NA	CYP2G1P	CYP2B6
rs4124633	0.0672559	-0.370112	0.604667	19	41449603	0.290698	A/G	NA	NA	CYP2G1P	CYP2B6
rs7256675	-0.713281	-1.13084	0.240437	19	41460418	0.111111	C/T	NA	NA	CYP2B7P1	CYP2B6
rs10417579	0.569848	1.59008	0.00471423	19	41465130	0.293478	C/T	NA	NA	CYP2B7P1	CYP2B6
rs8101756	0.058261	0.30148	0.619822	19	41502522	0.322222	C/T	CYP2B6	intron[NM_000767.4]	CYP2B7P1	CYP2G2P
rs305998	-0.0483357	-1.13031	0.1582	19	41587297	0.285714	G/T	NA	NA	CYP2G2P	CYP2A13
rs305968	-0.176677	-0.86671	0.219556	19	41622189	0.313953	A/G	CYP2F1	coding-synonymous[NM_000774.3]	CYP2A13	CYP2T3P
rs12984866	-0.989568	-1.01853	0.230284	19	41637039	0.177778	A/G	NA	NA	CYP2F1	CYP2T3P
rs8105815	0.159046	0.899233	0.265206	19	41673848	0.0888889	G/T	NA	NA	CYP2T3P	CYP2S1
rs338599	0.260154	0.678781	0.752046	19	41700493	0.0543478	C/G	CYP2S1	coding-synonymous[NM_030622.6]	CYP2T3P	AXL
rs338598	-0.442044	-0.964101	0.0705459	19	41701528	0.488636	G/T	CYP2S1	intron[NM_030622.6]	CYP2T3P	AXL
rs4803449	-0.435273	-0.173808	0.802774	19	41734666	0.386364	C/T	AXL	intron[NM_021913.3]	CYP2S1	HNRNPUL1
rs17251589	1.99499	3.38332	0.0214027	19	41756085	0.0652174	C/T	AXL	intron[NM_021913.3]	CYP2S1	HNRNPUL1
rs7260605	0.557407	0.777351	0.123463	19	41947635	0.488889	C/T	NA	NA	ATP5SL	LOC729111
rs2005832	-0.0952494	-0.654252	0.277074	19	41983822	0.288889	C/T	NA	NA	ATP5SL	LOC729111
rs2191139	-0.322628	-1.08715	0.146007	19	42001210	0.233333	C/T	NA	NA	ATP5SL	LOC729111
rs12973063	-0.019511	-0.867001	0.22983	19	42009673	0.261364	A/G	NA	NA	LOC729111	LOC644330
rs1122493	-0.102129	-1.40462	0.0130463	19	42133653	0.369565	A/G	CEACAM4	near-gene-5[NM_001817.2]	CEACAM4	CEACAM7
rs2109075	0.210045	1.16919	0.0471846	19	42152229	0.4	C/T	NA	NA	CEACAM4	CEACAM7
rs2016082	-1.17852	-1.6318	0.0070092	19	42152918	0.347826	G/T	NA	NA	CEACAM4	CEACAM7
rs7257798	0.0852736	1.51966	0.0778771	19	42216308	0.1	A/C	CEACAM5	intron[NM_004363.2]	CEACAM7	CEACAM6
rs1076976	-0.107434	-1.14518	0.0523165	19	42293949	0.443182	C/T	NA	NA	CEACAM6	CEACAM3
rs12974044	0.0772774	0.647471	0.268906	19	42368629	0.397727	A/G	RPS19	intron[NM_001022.3]	DMRTC2	CD79A
rs7253232	0.00664173	-0.114718	0.875554	19	42704676	0.173913	A/G	DEDD2	intron[NM_133328.2]	POU2F2	ZNF526
rs3826706	1.04263	1.09252	0.0429626	19	42793590	0.444444	A/G	CIC	intron[NM_015125.3]	ERF	PAFAH1B3
TCGA Validation
Gene	probeset	Chr	start	end	Deviance	p-value	Bonferroni
CEACAM6		19	42259398	42276113	1.41133e+09	0.04	0.005
SNPs
rs10407775
rs734108
rs10410147
rs16975338

## Sheet: SERPINB4
Model SNP-LASSO-permuting individuals
Gene	probeset	Chr	start	end	Deviance	p-value
SERPINB4	8023688	18	61304495	61311502	105.21	0.04
SNP	Coef	Coef(univariate)	p-value(univariate)	Chr	position	MAF	allele	gene	feature	left gene	right gene
rs12958139	0.44325	2.0588	0.0952855	18	60441450	0.0652174	A/G	PHLPP	intron[NM_194449.1]	ZCCHC2	BCL2
rs523478	0.0277216	1.20559	0.0113591	18	60612685	0.5	G/T	PHLPP	intron[NM_194449.1]	ZCCHC2	BCL2
rs865961	-0.00342127	-0.888536	0.0704989	18	60633035	0.377778	C/T	PHLPP	intron[NM_194449.1]	ZCCHC2	BCL2
rs508702	-0.516743	-1.06214	0.138383	18	60663392	0.211111	G/T	NA	NA	PHLPP	BCL2
rs17070647	-0.0787124	-1.18791	0.0202039	18	60727310	0.144444	A/G	NA	NA	PHLPP	BCL2
rs6567322	-0.0650938	-1.1399	0.015649	18	60735449	0.214286	A/G	NA	NA	PHLPP	BCL2
rs9947451	1.12189	2.34739	1.31693e-05	18	60743100	0.193182	A/G	NA	NA	PHLPP	BCL2
rs17749561	0.313333	0.941508	0.202161	18	60783211	0.119565	A/G	NA	NA	PHLPP	BCL2
rs4987821	0.0501261	0.108347	0.915976	18	60813215	0.102273	A/G	BCL2	intron[NM_000633.2]	PHLPP	KDSR
rs2199937	-0.0112444	-0.739385	0.253047	18	60827789	0.144444	C/T	BCL2	intron[NM_000633.2]	PHLPP	KDSR
rs12454712	0.382093	1.88017	0.000376864	18	60845884	0.366667	C/T	BCL2	intron[NM_000633.2]	PHLPP	KDSR
rs9955190	-0.0400431	-0.843865	0.0884172	18	60878883	0.204545	A/G	BCL2	intron[NM_000633.2]	PHLPP	KDSR
rs17070861	0.0191813	2.24886	0.0668477	18	60906480	0.0681818	G/T	BCL2	intron[NM_000633.2]	PHLPP	KDSR
rs7242402	0.595797	0.990447	0.330197	18	60941958	0.125	C/T	BCL2	intron[NM_000633.2]	PHLPP	KDSR
rs7236090	-0.38391	-0.106048	0.871456	18	60947111	0.409091	C/T	BCL2	intron[NM_000633.2]	PHLPP	KDSR
rs1381548	-0.0419406	-0.0554673	0.926603	18	60957396	0.487805	A/G	BCL2	intron[NM_000633.2]	PHLPP	KDSR
rs2850761	0.0377347	0.291878	0.520373	18	60966397	0.452381	A/G	BCL2	intron[NM_000633.2]	PHLPP	KDSR
rs11152377	-0.0661097	-0.203144	0.677057	18	60972446	0.488372	C/T	BCL2	intron[NM_000633.2]	PHLPP	KDSR
rs12373321	-0.111691	-0.662938	0.24722	18	61148323	0.313953	C/T	SERPINB5	intron[NM_002639.4]	VPS4B	LOC728205
rs925264	-0.127323	-0.679439	0.287387	18	61178777	0.174419	G/T	NA	NA	SERPINB5	SERPINB12
rs17708576	-0.00639603	-0.103029	0.833607	18	61441801	0.404762	A/G	SERPINB7	intron[NM_001040147.1]	SERPINB11	SERPINB2
rs213070	0.454101	2.57691	0.000119429	18	61663317	0.193182	C/T	NA	NA	SERPINB8	C18orf20
rs971824	0.780712	1.83912	7.2905e-05	18	61712857	0.26087	C/T	NA	NA	SERPINB8	C18orf20
rs6567416	-0.123928	-0.730513	0.143275	18	61840388	0.261364	C/T	NA	NA	C18orf20	CDH7
rs7234569	0.562398	2.26728	0.0347168	18	61856080	0.1	C/T	NA	NA	C18orf20	CDH7
rs4941252	-0.645704	-1.33997	0.285583	18	61882332	0.0543478	A/G	NA	NA	C18orf20	CDH7
rs2959456	0.0387402	0.887901	0.210007	18	62085800	0.136364	A/G	NA	NA	C18orf20	CDH7
rs7244407	-0.0236806	-1.07169	0.017162	18	62121713	0.488636	A/G	NA	NA	C18orf20	CDH7
rs4411598	0.125408	0.995809	0.0328734	18	62153613	0.463415	C/T	NA	NA	C18orf20	CDH7
rs11874016	0.386745	1.12368	0.0165968	18	62156264	0.453488	C/T	NA	NA	C18orf20	CDH7
rs2939402	0.0806923	0.604795	0.263909	18	62292383	0.333333	C/T	NA	NA	C18orf20	CDH7
TCGA Validation
Gene	probeset	Chr	start	end	Deviance	p-value	Bonferroni
SERPINB4		18	61304495	61311502	1.06768e+08	0.07	0.005
SNPs
rs7230429
rs4987765
rs6567342
rs6567297
rs9952790
rs1942314
rs9947968
rs7230226
rs11662980
rs9944753

## Sheet: GTSF1
Model SNP-LASSO-permuting individuals
Gene	probeset	Chr	start	end	Deviance	p-value
GTSF1	7963817	12	54849737	54867386	109.602	0.05
SNP	Coef	Coef(univariate)	p-value(univariate)	Chr	position	MAF	allele	gene	feature	left gene	right gene
rs7970141	0.0190563	1.03645	0.157304	12	54001237	0.423913	A/G	ATF7	intron[NM_006856.1]	NPFF	LOC341412
rs2277367	0.00455679	1.47098	0.123459	12	54108777	0.141304	C/T	CALCOCO1	intron[NM_020898.1]	ATP5G2	HOXC13
rs3741658	0.162006	1.64959	0.0215153	12	54109733	0.433333	C/T	CALCOCO1	coding-synonymous[NM_020898.1]	ATP5G2	HOXC13
rs7969151	0.60166	1.71196	0.0220882	12	54159277	0.163043	A/G	NA	NA	CALCOCO1	HOXC13
rs1947021	-0.169591	-0.980701	0.173319	12	54300785	0.413043	C/T	NA	NA	CALCOCO1	HOXC13
rs1443504	-0.365337	-0.981188	0.26636	12	54316307	0.195652	G/T	NA	NA	CALCOCO1	HOXC13
rs10783615	0.21536	2.19524	0.0233252	12	54349773	0.163043	A/G	HOXC12	intron[NM_173860.1]	HOXC13	HOTAIR
rs11170795	0.438992	2.02704	0.145036	12	54457695	0.0543478	A/G	NA	NA	HOXC4	LOC644222
rs10506327	1.05157	3.17467	0.000438494	12	54525073	0.163043	C/T	NA	NA	HOXC4	LOC644222
rs7959972	0.171233	2.67568	0.00280116	12	54530689	0.184783	A/G	NA	NA	HOXC4	LOC644222
rs7311216	-0.854393	-2.09115	0.000103955	12	54534592	0.466667	A/C	NA	NA	HOXC4	LOC644222
rs12231389	-0.237657	-1.08812	0.187486	12	54712700	0.108696	G/T	NA	NA	NFE2	COPZ1
rs7964528	0.435688	3.02724	0.0101007	12	54722784	0.108696	C/T	COPZ1	intron[NM_016057.1]	NFE2	LOC100130272
rs4759089	0.287621	1.79082	0.0160642	12	54924772	0.282609	A/G	NCKAP1L	intron[NM_005337.4]	LOC100130272	PDE1B
rs11832807	0.0654929	1.45863	0.0395204	12	55028808	0.445652	A/C	LACRT	near-gene-5[NM_033277.1]	LACRT	DCD
rs2029851	-0.165214	-1.53488	0.0443787	12	55041437	0.358696	A/G	DCD	intron[NM_053283.2]	LACRT	VDAC5P
rs11171005	0.360876	0.879213	0.269264	12	55047126	0.184783	A/G	NA	NA	DCD	VDAC5P
rs17115699	-0.559118	-1.31875	0.436568	12	55079182	0.0652174	C/T	NA	NA	DCD	VDAC5P
rs11831847	0.183708	1.66721	0.0786492	12	55314346	0.144444	C/T	NA	NA	MUCL1	KIAA0748
TCGA Validation
Gene	probeset	Chr	start	end	Deviance	p-value	Bonferroni
GTSF1		12	54849737	54867386	1.62572e+06	0.08	0.005
SNPs
rs10161161
rs11170826
rs1532051
rs7957551
rs7314116
rs17109902
rs4759088

## Sheet: IGF2
Model SNP-LASSO-permuting individuals
Gene	probeset	Chr	start	end	Deviance	p-value
IGF2	7937772	11	2150348	2170833	101.644	0.05
SNP	Coef	Coef(univariate)	p-value(univariate)	Chr	position	MAF	allele	gene	feature	left gene	right gene
rs5743899	0.0537024	0.988313	0.0647862	11	1323564	0.217391	A/G	TOLLIP	intron[NM_019009.2]	MUC5B	BRSK2
rs5743869	0.0772707	1.42985	0.0683179	11	1327752	0.0555556	G/T	TOLLIP	intron[NM_019009.2]	MUC5B	BRSK2
rs7116239	-0.167077	-1.51188	0.0138494	11	1641649	0.225	C/T	NA	NA	KRTAP5-3	KRTAP5-5
rs16927442	-0.0233723	-1.12535	0.140951	11	1667746	0.144444	C/T	NA	NA	KRTAP5-5	FAM99A
rs2334499	0.0263927	0.453135	0.345562	11	1696849	0.488095	C/T	NA	NA	FAM99A	FAM99B
rs4752781	0.15707	0.75612	0.127956	11	1702055	0.5	A/T	NA	NA	FAM99A	FAM99B
rs10839203	0.116429	1.36014	0.114034	11	1713618	0.130435	A/G	NA	NA	FAM99B	KRTAP5-6
rs10839220	0.0324529	0.687175	0.190028	11	1714736	0.395349	A/C	NA	NA	FAM99B	KRTAP5-6
rs3740627	0.12241	1.70213	0.00425163	11	1754400	0.127907	C/T	NA	NA	KRTAP5-6	CTSD
rs7938305	0.0706455	1.03769	0.0410636	11	1760556	0.284091	G/T	NA	NA	KRTAP5-6	CTSD
rs7122341	0.163913	1.38378	0.00726827	11	1781790	0.261364	C/T	CTSD	intron[NM_001909.3]	KRTAP5-6	LOC390029
rs7127542	-0.00724116	-1.08729	0.0315478	11	1805571	0.372093	G/T	NA	NA	CTSD	LOC390029
rs11041105	-0.0177697	-1.11494	0.0295875	11	1807114	0.383721	A/G	NA	NA	CTSD	LOC390029
rs4752759	0.118955	1.43781	0.0046087	11	1818095	0.209302	C/T	NA	NA	CTSD	LOC390029
rs10743009	0.130431	1.42645	0.00427303	11	1824253	0.414634	A/G	NA	NA	CTSD	SYT8
rs7101654	0.00271959	0.810968	0.0821283	11	1829564	0.463415	A/G	NA	NA	LOC390029	SYT8
rs907604	-0.00179377	-1.08777	0.0428354	11	1849354	0.365854	C/T	NA	NA	LOC390029	SYT8
rs907609	0.0689938	1.63392	0.141012	11	1857270	0.147727	C/T	SYT8	intron[NM_138567.3]	LOC390029	TNNI2
rs11822805	0.128892	1.52767	0.10566	11	1865560	0.0930233	C/T	NA	NA	TNNI2	LSP1
rs514964	0.0521295	1.16573	0.197414	11	1868629	0.0888889	A/C	NA	NA	TNNI2	LSP1
rs622173	-0.0767711	-1.95542	0.118098	11	1886147	0.0978261	A/G	LSP1	intron[NM_002339.2]	TNNI2	C11orf89
rs3817198	0.148038	0.957861	0.0362968	11	1909006	0.272727	C/T	LSP1	intron[NM_002339.2]	TNNI2	C11orf89
rs1398256	-0.00957733	-1.58856	0.0411077	11	1943605	0.147727	C/T	TNNT3	near-gene-5[NM_001042782.1]	LSP1	MRPL23
rs965912	-0.396918	-2.06203	0.0596107	11	1944202	0.144444	C/T	TNNT3	intron[NM_001042782.1]	LSP1	MRPL23
rs525529	-0.0768303	-0.936486	0.100993	11	1945456	0.267442	G/T	TNNT3	intron[NM_001042780.1]	LSP1	MRPL23
rs2734495	-0.160613	-1.07876	0.109129	11	1958996	0.1	C/T	TNNT3	intron[NM_001042780.1]	LSP1	MRPL23
rs11600982	-0.150912	-1.18315	0.00753079	11	1976306	0.47619	A/G	MRPL23	intron[NM_021134.2]	TNNT3	LOC100129826
rs10769945	-0.087333	-1.01422	0.0222202	11	1985127	0.47619	C/T	NA	NA	MRPL23	LOC100129826
rs17658052	0.226058	2.14258	0.0851834	11	2022899	0.0543478	A/G	NA	NA	H19	IGF2
rs7116438	-0.0786661	-1.29621	0.0875133	11	2034099	0.152174	G/T	NA	NA	H19	IGF2
rs7115466	-0.178965	-1.11972	0.143041	11	2044150	0.211111	A/G	NA	NA	H19	IGF2
rs11603378	0.00940308	0.907016	0.113926	11	2165173	0.311111	G/T	IGF2AS	intron[NM_016412.2]	H19	INS
rs10840606	-0.0610722	-1.46299	0.102221	11	2234690	0.102273	A/G	NA	NA	TH	ASCL2
rs17737713	-0.19268	-1.90669	0.0832312	11	2283459	0.0888889	A/G	NA	NA	TH	ASCL2
rs2074023	-0.144472	-0.907602	0.0890982	11	2325581	0.267442	C/T	TSPAN32	intron[NM_139022.2]	C11orf21	hCG_1995786
rs4930081	-0.0240308	-1.66709	0.185801	11	2339822	0.0666667	C/T	TSPAN32	near-gene-3[NM_139022.2]	TSPAN32	hCG_1995786
rs800347	0.0411211	0.693429	0.214392	11	2430597	0.454545	A/G	TRPM5	intron[NM_014555.2]	TSSC4	KCNQ1
rs12296050	0.0690636	1.48169	0.0329112	11	2489342	0.238095	C/T	KCNQ1	intron[NM_181798.1]	TRPM5	KCNQ1OT1
rs12576239	0.148338	1.7393	0.0840664	11	2502319	0.141304	C/T	KCNQ1	intron[NM_181798.1]	TRPM5	KCNQ1OT1
rs736609	0.034001	1.0567	0.030881	11	2538580	0.418605	C/T	KCNQ1	intron[NM_181798.1]	TRPM5	KCNQ1OT1
rs11826873	-0.0755339	-1.13317	0.0202789	11	2541165	0.282609	C/T	KCNQ1	intron[NM_181798.1]	TRPM5	KCNQ1OT1
rs2106467	0.169571	1.17404	0.0331211	11	2635797	0.344444	A/C	KCNQ1	intron[NM_181798.1]	TRPM5	KCNQ1OT1
rs7929804	0.175501	0.83514	0.072846	11	2640824	0.454545	A/G	KCNQ1	intron[NM_181798.1]	TRPM5	KCNQ1OT1
rs231348	0.0864284	1.46758	0.120889	11	2673681	0.130435	C/T	KCNQ1	intron[NM_181798.1]	TRPM5	KCNQ1OT1
rs9666604	-0.0714321	-1.08293	0.134653	11	2697595	0.136364	A/G	KCNQ1	intron[NM_181798.1]	TRPM5	KCNQ1OT1
rs231879	0.705839	2.39785	0.0263678	11	2761382	0.0888889	G/T	KCNQ1	intron[NM_181798.1]	KCNQ1OT1	KCNQ1DN
rs7114479	-0.105446	-1.0285	0.0288169	11	2763228	0.5	C/T	KCNQ1	intron[NM_181798.1]	KCNQ1OT1	KCNQ1DN
rs12419347	-0.150466	-1.16037	0.020836	11	2868259	0.295455	C/T	KCNQ1	intron[NM_181798.1]	KCNQ1OT1	KCNQ1DN
rs10766437	-0.335221	-1.71857	0.000375722	11	2893412	0.377778	A/G	NA	NA	KCNQ1DN	CDKN1C
rs2078786	0.132835	1.45165	0.00860667	11	2896128	0.340909	A/G	NA	NA	KCNQ1DN	CDKN1C
rs1129782	0.210521	1.66264	0.00487572	11	2943671	0.2	C/G	SLC22A18	missense[NM_183233.2]	SLC22A18AS	PHLDA2
rs3764895	0.0347597	1.3284	0.0168284	11	2945945	0.193182	C/T	SLC22A18	intron[NM_183233.2]	SLC22A18AS	PHLDA2
rs1056819	0.120986	1.291	0.0116665	11	2949861	0.222222	A/G	PHLDA2	utr-3[NM_003311.3]	SLC22A18	NAP1L4
rs6578310	0.136201	1.19726	0.0128293	11	3010986	0.25	G/T	NAP1L4	intron[NM_005969.3]	SNORA54	CARS
rs8813	0.0505254	1.07572	0.0838188	11	3108506	0.222222	C/T	OSBPL5	utr-3[NM_020896.2]	CARS	LOC100133241
TCGA Validation
Gene	probeset	Chr	start	end	Deviance	p-value	Bonferroni
IGF2		11	2150348	2170833	3.88694e+12	0.002	0.005
SNPs
rs800347
rs443193
rs11021732
rs11021918
rs170786
rs10766379
rs8181588
rs2075870
rs4980400
rs163177
rs11605284
rs7117114
rs2001006
rs569550
rs7932770
rs2237879
rs7112918
rs10837859
rs7931523
rs7924316
rs1989591
rs7947734
rs4930142
rs1811815
rs7948910
rs12792005
rs2283215
rs525868
rs2283228
rs7103109
rs16924843

## Sheet: IGLJ3
Model SNP-LASSO-permuting individuals
Gene	probeset	Chr	start	end	Deviance	p-value
IGLJ3	7981730	22	23247030	23247205	97.7063	0.05
SNP	Coef	Coef(univariate)	p-value(univariate)	Chr	position	MAF	allele	gene	feature	left gene	right gene
rs240065	0.0169268	0.66411	0.381405	22	22296119	0.170455	A/G	PPM1F	intron[NM_014634.2]	FLJ23185	TOP3B
rs2283797	-0.0125624	-0.638164	0.317137	22	22315312	0.222222	C/T	TOP3B	intron[NM_003935.3]	PPM1F	PRAMEL
rs239927	-0.0146766	-0.528414	0.369324	22	22330082	0.388889	C/T	TOP3B	utr-5[NM_003935.3]	PPM1F	PRAMEL
rs12159264	0.0673913	0.98519	0.30852	22	22352038	0.166667	C/T	NA	NA	TOP3B	IGL@
rs366116	0.0633671	1.09431	0.102544	22	22394227	0.455556	C/T	NA	NA	IGLVI-68	IGLV10-67
rs1894239	0.212523	2.54025	0.0921068	22	22401536	0.076087	A/G	NA	NA	IGLV10-67	IGLVIV-66-1
rs13340040	0.0166152	1.2245	0.427185	22	22402103	0.0666667	G/T	NA	NA	IGLV10-67	IGLVIV-66-1
rs5750432	-0.0769828	-2.47379	0.243884	22	22402940	0.0555556	C/T	NA	NA	IGLV10-67	IGLVIV-66-1
rs1076852	0.0219516	1.04417	0.153426	22	22413165	0.293478	A/G	NA	NA	IGLV10-67	IGLVV-66
rs6519112	0.0306635	1.00683	0.155584	22	22426901	0.255556	G/T	NA	NA	IGLVIV-65	IGLVIV-64
rs6000857	-0.0609206	-1.01002	0.167915	22	22428972	0.195652	C/T	NA	NA	IGLVIV-65	IGLVIV-64
rs4821687	-0.00515649	-0.667905	0.358255	22	22433108	0.23913	A/G	NA	NA	IGLVIV-64	IGLVI-63
rs5750488	-0.0431177	-1.3731	0.223114	22	22436273	0.0652174	A/G	NA	NA	IGLVI-63	IGLV1-62
rs2329929	0.0158636	0.713086	0.30699	22	22437341	0.467391	A/C	NA	NA	IGLVI-63	IGLV1-62
rs5756808	-0.150128	-2.30351	0.00767486	22	22437729	0.119565	C/T	NA	NA	IGLVI-63	IGLV1-62
rs737796	0.0315994	0.662233	0.304008	22	22438050	0.233333	G/T	NA	NA	IGLVI-63	IGLV1-62
rs13058341	-0.0161174	-0.719647	0.380623	22	22438959	0.193182	C/T	NA	NA	IGLVI-63	IGLV1-62
rs713638	0.0797062	1.14262	0.0423107	22	22439105	0.477778	A/C	NA	NA	IGLVI-63	IGLV1-62
rs4821718	0.0345589	0.772295	0.172432	22	22444576	0.431818	A/C	NA	NA	IGLV1-62	IGLV8-61
rs5756850	0.0896217	1.1878	0.0364625	22	22454580	0.222222	C/T	NA	NA	IGLV8-61	LOC91219
rs5756895	0.0197352	0.825407	0.192556	22	22467906	0.271739	C/T	NA	NA	IGLV8-61	LOC91219
rs11704841	-0.035547	-0.798092	0.117892	22	22482637	0.344444	A/C	NA	NA	LOC91219	IGLV4-60
rs7291227	0.0917682	1.03882	0.196482	22	22489623	0.186047	C/T	NA	NA	LOC91219	IGLV4-60
rs4145535	-0.0146724	-0.654402	0.239714	22	22498374	0.340909	C/T	NA	NA	LOC91219	IGLV4-60
rs5995576	0.0281745	0.672925	0.41278	22	22505322	0.166667	C/T	NA	NA	LOC91219	IGLV4-60
rs987710	0.010545	0.660204	0.290347	22	22512415	0.329545	A/G	NA	NA	LOC91219	IGLV4-60
rs9619811	-0.0121279	-0.617048	0.259459	22	22513579	0.322222	C/T	NA	NA	LOC91219	IGLV4-60
rs5757186	-0.0056914	-0.599272	0.348119	22	22524651	0.222222	C/T	NA	NA	IGLV4-60	IGLVIV-59
rs5995601	0.0702409	0.738736	0.250262	22	22524871	0.261364	A/G	NA	NA	IGLV4-60	IGLVIV-59
rs16985150	0.000492538	0.411886	0.613685	22	22525600	0.184783	G/T	NA	NA	IGLV4-60	IGLVIV-59
rs9623019	0.032211	0.585823	0.574364	22	22539076	0.0978261	C/T	NA	NA	IGLVV-58	BMP6P1
rs5757346	0.020482	0.867144	0.37124	22	22551935	0.0978261	C/T	NA	NA	IGLV6-57	IGLVI-56
rs7364255	0.00385408	0.285033	0.580505	22	22559747	0.477273	C/T	NA	NA	IGLV11-55	IGLV10-54
rs9623076	0.048141	1.01477	0.232456	22	22560977	0.111111	C/T	NA	NA	IGLV11-55	IGLV10-54
rs2187581	-0.0232627	-0.455426	0.397327	22	22561368	0.5	A/G	NA	NA	IGLV11-55	IGLV10-54
rs7287401	0.0215064	0.693568	0.248903	22	22562874	0.25	C/T	NA	NA	IGLV11-55	IGLV10-54
rs12159423	-0.0440695	-1.79881	0.106491	22	22573637	0.0666667	A/G	NA	NA	IGLV10-54	IGLVIV-53
rs6001474	-0.07065	-1.80604	0.154024	22	22579801	0.0777778	C/T	NA	NA	TOP3B2	VPREB1
rs5750778	-0.0460715	-0.717662	0.2644	22	22584255	0.3	C/T	NA	NA	TOP3B2	VPREB1
rs8141482	0.00871023	0.811615	0.255801	22	22584809	0.173913	C/T	NA	NA	TOP3B2	VPREB1
rs8137866	0.043996	0.80098	0.232476	22	22585052	0.344444	C/T	NA	NA	TOP3B2	VPREB1
rs7289754	-0.00346926	-0.513852	0.382878	22	22596259	0.388889	C/T	NA	NA	TOP3B2	VPREB1
rs5995720	0.0272522	0.445725	0.49628	22	22599705	0.122222	A/G	VPREB1	missense[NM_007128.2]	TOP3B2	LOC96610
rs2285019	0.100333	1.55784	0.0834027	22	22599808	0.155556	C/T	VPREB1	utr-3[NM_007128.2]	TOP3B2	LOC96610
rs5750807	0.0113117	0.22523	0.711448	22	22600912	0.377778	A/G	NA	NA	VPREB1	LOC96610
rs1541312	-0.00127128	-1.12767	0.242193	22	22670081	0.108696	A/G	NA	NA	LOC96610	IGLV5-52
rs10483110	0.0688314	1.38665	0.10991	22	22681312	0.166667	A/G	NA	NA	IGLV1-51	IGLV1-50
rs6001881	-0.0528323	-1.8216	0.0720639	22	22694486	0.108696	A/G	NA	NA	IGLV1-50	IGLV9-49
rs1034362	0.00697069	0.295404	0.698825	22	22706190	0.163043	C/T	NA	NA	IGLV9-49	IGLV5-48
rs5758022	0.0363438	0.564268	0.372522	22	22723471	0.48913	A/G	NA	NA	IGLV1-47	IGLV7-46
rs5750997	-0.111092	-2.20025	0.0272168	22	22745112	0.130435	C/T	NA	NA	IGLV1-44	IGLV7-43
rs5758117	-0.12221	-2.42611	0.0258161	22	22751104	0.119565	G/T	NA	NA	IGLV7-43	IGLVI-42
rs6002288	-0.0523453	-0.858996	0.10901	22	22785308	0.2	A/C	NA	NA	IGLV5-37	IGLV1-36
rs416394	-0.0101135	-0.468996	0.356269	22	22812407	0.452381	A/G	NA	NA	IGLV7-35	ZNF280B
rs361558	-0.0755524	-0.759732	0.233308	22	22868211	0.255556	A/G	ZNF280A	utr-3[NM_080740.3]	ZNF280B	PRAME
rs362245	0.00135513	0.680723	0.460529	22	22874337	0.119565	A/G	ZNF280A	intron[NM_080740.3]	ZNF280B	PRAME
rs362208	-0.0333102	-0.950966	0.243804	22	22874965	0.217391	A/G	ZNF280A	near-gene-5[NM_080740.3]	ZNF280A	PRAME
rs7289014	-0.0396692	-0.752635	0.169625	22	22884963	0.322222	G/T	NA	NA	ZNF280A	PRAME
rs2072049	0.0130038	0.622188	0.252931	22	22891081	0.467391	G/T	PRAME	intron[NM_206956.1]	ZNF280A	IGLV2-34
rs2266983	-0.0327463	-0.850132	0.122871	22	22897115	0.465116	A/G	PRAME	intron[NM_206956.1]	ZNF280A	IGLV2-34
rs4822172	-0.00808621	-0.251242	0.711652	22	22920212	0.318182	A/G	NA	NA	PRAME	IGLV2-34
rs392546	0.0461453	0.70258	0.229599	22	22931483	0.377778	C/T	NA	NA	IGLV2-33	IGLV3-32
rs1557618	0.0529426	0.741804	0.233379	22	22932241	0.340909	G/T	NA	NA	IGLV2-33	IGLV3-32
rs715516	0.0263368	1.18462	0.218543	22	22936815	0.163043	C/T	NA	NA	IGLV2-33	IGLV3-32
rs5758942	-0.0476875	-0.956882	0.0730788	22	22939903	0.333333	C/T	NA	NA	IGLV3-32	IGLV3-31
rs4306796	-0.00920617	-0.824751	0.125657	22	22944153	0.380952	A/G	NA	NA	IGLV3-32	IGLV3-31
rs5759068	-0.0395864	-0.994477	0.0954652	22	22958868	0.363636	C/T	NA	NA	IGLV3-31	IGLV3-30
rs5759112	0.00292537	1.50712	0.179766	22	22965702	0.173913	A/C	NA	NA	IGLV3-30	BCRL4
rs8141949	-0.0257047	-0.621381	0.551197	22	22998124	0.0652174	C/T	NA	NA	LOC129026	IGLV3-29
rs16990236	-0.00297095	-0.243345	0.831507	22	23000892	0.0543478	C/T	NA	NA	LOC129026	IGLV3-29
rs119032	0.00860907	0.221008	0.709198	22	23023745	0.467391	A/C	NA	NA	IGLVVI-25-1	IGLV3-25
rs5996349	0.0420525	1.43943	0.0722044	22	23040362	0.2	A/G	NA	NA	IGLV3-24	IGLV2-23
rs4820528	-0.0304059	-0.976947	0.112523	22	23048145	0.377778	C/T	NA	NA	IGLV3-22	IGLV3-21
rs5759388	-0.0246634	-0.736715	0.37767	22	23049171	0.184783	C/T	NA	NA	IGLV3-22	IGLV3-21
rs9623882	-0.0336627	-0.916024	0.298138	22	23054614	0.152174	A/G	NA	NA	IGLV3-22	IGLV3-21
rs2164667	-0.079879	-1.36874	0.130991	22	23056462	0.111111	A/G	NA	NA	IGLV3-21	IGLVI-20
rs5759414	-0.0732532	-1.55619	0.0615295	22	23062398	0.130435	A/C	NA	NA	IGLVI-20	IGLV3-19
rs5759415	-0.0254335	-0.966583	0.0576392	22	23062890	0.477778	C/T	NA	NA	IGLVI-20	IGLV3-19
rs5996362	0.00878333	0.148655	0.857348	22	23064287	0.222222	C/T	NA	NA	IGLV3-19	IGLV2-18
rs6003296	-0.0239028	-1.26324	0.0752815	22	23113164	0.177778	C/T	NA	NA	IGLV3-13	IGLV3-12
rs5996387	-0.0335671	-1.34198	0.13906	22	23143636	0.108696	A/G	NA	NA	IGLV2-11	IGLV3-10
rs16993225	-0.067734	-1.16453	0.0949887	22	23154058	0.217391	C/T	NA	NA	IGLV2-11	IGLV3-10
rs9612152	-0.0826103	-1.17906	0.0323093	22	23164390	0.366667	A/C	NA	NA	IGLV3-9	IGLV2-8
rs2000987	0.0956677	1.40329	0.0132298	22	23180608	0.391304	C/T	NA	NA	IGLV2-8	IGLV3-7
rs9623961	-0.0248008	-0.633368	0.377675	22	23224835	0.184783	C/T	NA	NA	IGLV3-1	IGLJ1
rs1475930	0.0327801	0.973461	0.268171	22	23250737	0.184783	C/T	NA	NA	IGLC3	IGLJ4
rs464805	-0.135996	-2.16769	0.0298326	22	23251857	0.076087	C/T	NA	NA	IGLC3	IGLJ4
rs2016893	-0.0271628	-0.706432	0.497604	22	23253893	0.181818	C/T	NA	NA	IGLC4	IGLJ5
rs2854096	0.185533	2.39465	0.113526	22	23255525	0.0543478	C/T	NA	NA	IGLC4	IGLJ5
rs2854098	0.0797574	1.40148	0.272681	22	23255869	0.0777778	C/T	NA	NA	IGLC4	IGLJ5
rs370534	-0.0736521	-1.74666	0.0503046	22	23257051	0.0978261	C/T	NA	NA	IGLJ5	IGLC5
rs390407	0.023368	1.02411	0.200541	22	23258231	0.206522	C/T	NA	NA	IGLC5	IGLJ6
rs375081	-0.0772077	-1.73262	0.0424701	22	23262162	0.130435	A/C	NA	NA	IGLC6	IGLJ7
rs11090195	-0.0590069	-1.13677	0.238303	22	23262360	0.188889	C/T	NA	NA	IGLC6	IGLJ7
rs374167	-0.0286067	-0.913517	0.110028	22	23268511	0.433333	A/G	NA	NA	IGL@	RTDR1
rs8135996	0.0338249	0.797822	0.291303	22	23271250	0.181818	A/G	NA	NA	IGL@	RTDR1
rs403478	-0.0567544	-1.39936	0.106514	22	23272656	0.217391	C/T	NA	NA	IGL@	RTDR1
rs429942	0.0728128	1.42965	0.0205108	22	23275227	0.288889	C/T	NA	NA	IGL@	RTDR1
rs436599	0.0716487	1.47826	0.0220609	22	23276421	0.411111	C/T	NA	NA	IGL@	RTDR1
rs469120	0.0801883	1.51177	0.0125295	22	23282877	0.277778	C/T	NA	NA	IGL@	RTDR1
rs455929	-0.0759488	-1.59982	0.0540792	22	23283083	0.217391	G/T	NA	NA	IGL@	RTDR1
rs469412	-0.100693	-1.40425	0.023148	22	23283219	0.282609	A/G	NA	NA	IGL@	RTDR1
rs2012607	-0.00570965	-0.611412	0.291839	22	23285252	0.422222	A/G	NA	NA	IGL@	RTDR1
rs5996421	-0.02624	-0.836981	0.116006	22	23288277	0.477778	A/G	NA	NA	IGL@	RTDR1
rs6003397	-0.0429529	-0.873775	0.149627	22	23288557	0.295455	C/T	NA	NA	IGL@	RTDR1
rs11705658	-0.016534	-0.640283	0.288116	22	23292407	0.271739	C/T	NA	NA	IGL@	RTDR1
rs915613	-0.0350857	-0.944534	0.0695533	22	23299769	0.380435	A/G	NA	NA	IGL@	RTDR1
rs877728	-0.0272484	-0.86158	0.116642	22	23315906	0.366667	A/C	NA	NA	IGL@	RTDR1
rs13053230	-0.0474331	-0.928027	0.188009	22	23335538	0.166667	A/G	NA	NA	IGL@	RTDR1
rs6003475	-0.000345142	-0.701197	0.195937	22	23372142	0.422222	A/G	NA	NA	IGL@	RTDR1
rs6003482	-0.000710446	-0.701102	0.237756	22	23379362	0.266667	A/G	NA	NA	IGL@	RTDR1
rs6003484	-0.00793825	-0.738712	0.182706	22	23379985	0.271739	A/G	NA	NA	IGL@	RTDR1
rs5759580	0.039684	0.987656	0.160177	22	23422052	0.215909	A/G	RTDR1	intron[NM_014433.2]	IGL@	RN7SLP3
rs5751579	0.0282977	0.75071	0.237399	22	23429224	0.244444	C/T	RTDR1	intron[NM_014433.2]	IGL@	RN7SLP3
rs874138	0.0425587	0.910942	0.14882	22	23439530	0.233333	A/G	RTDR1	intron[NM_014433.2]	IGL@	RN7SLP3
rs2267000	0.044922	0.757441	0.188837	22	23455366	0.5	C/T	GNAZ	intron[NM_002073.2]	IGL@	RN7SLP3
rs756631	-0.0148868	-0.517915	0.357292	22	23463183	0.48913	A/G	GNAZ	intron[NM_002073.2]	IGL@	RN7SLP3
rs4820537	0.00269558	0.357625	0.504362	22	23464810	0.423913	A/G	RTDR1	intron[NM_014433.2]	IGL@	RN7SLP3
rs1051875	-0.00695297	-0.361123	0.493986	22	23466031	0.477778	A/G	GNAZ	utr-3[NM_002073.2]	IGL@	RN7SLP3
rs9612234	-0.00200082	-0.371801	0.498211	22	23467080	0.467391	C/T	GNAZ	utr-3[NM_002073.2]	IGL@	RN7SLP3
rs9612240	0.0110015	0.287913	0.53385	22	23478695	0.372093	C/T	RTDR1	intron[NM_014433.2]	RN7SLP3	RAB36
rs5751591	-0.0240496	-0.504892	0.391358	22	23489042	0.477778	A/G	RAB36	intron[NM_004914.2]	RTDR1	LOC100133044
rs5759698	0.00402276	0.735741	0.449105	22	23654436	0.0543478	A/G	LOC100129643	near-gene-3[XM_001719478.1]	FBXW4P1	LOC100129643
rs5759717	-0.0441262	-0.979311	0.119373	22	23667731	0.311111	C/T	NA	NA	BCR	LOC649264
rs11090233	-0.0434021	-1.00124	0.0931023	22	23690325	0.478261	A/G	LOC649264	intron[XM_001131286.2]	BCR	ZDHHC8P
rs6003648	-0.0120201	-0.814422	0.20863	22	23701350	0.325581	A/G	LOC649264	intron[XM_001131286.2]	BCR	ZDHHC8P
rs5996528	-0.0825486	-2.17708	0.0826834	22	23708833	0.0543478	C/T	LOC649264	intron[XM_001131286.2]	BCR	ZDHHC8P
rs5751652	0.00459821	-0.0856575	0.947196	22	23759573	0.5	A/C	NA	NA	ZDHHC8P	LOC100128394
rs5751654	-0.0395916	-1.24115	0.0499776	22	23763114	0.3	A/G	NA	NA	ZDHHC8P	LOC100128394
rs6003705	0.145249	1.90365	0.00980764	22	23765953	0.133333	A/C	NA	NA	ZDHHC8P	LOC100128394
rs6003709	0.124822	1.87607	0.0110957	22	23774625	0.136364	A/G	NA	NA	ZDHHC8P	LOC100128394
rs5759811	-0.0521696	-0.81634	0.217944	22	23788591	0.423077	A/C	NA	NA	ZDHHC8P	LOC100128394
rs5996546	-0.0469435	-1.15868	0.0967598	22	23790140	0.217391	C/T	NA	NA	ZDHHC8P	LOC100128394
rs6519442	-0.0345806	-1.0741	0.068489	22	23813258	0.340909	G/T	NA	NA	LOC645904	IGLL1
rs5759844	0.0352891	0.805525	0.203874	22	23817891	0.26087	A/G	NA	NA	LOC645904	IGLL1
rs5996555	0.0480368	1.1234	0.199387	22	23820990	0.166667	C/T	NA	NA	LOC645904	IGLL1
rs140154	-0.04879	-0.688261	0.27982	22	23826675	0.288889	C/T	NA	NA	LOC645904	IGLL1
rs140156	0.000720316	0.422485	0.557972	22	23835039	0.222222	A/C	NA	NA	LOC388882	IGLL1
rs4822422	0.00289631	0.677586	0.254318	22	23852494	0.288889	A/G	NA	NA	LOC388882	IGLL1
rs5759887	-0.0131093	-0.864811	0.187551	22	23874416	0.336957	G/T	NA	NA	LOC388882	IGLL1
rs131408	0.0707751	0.690641	0.173747	22	23890836	0.413043	C/T	NA	NA	LOC388882	IGLL1
rs179306	0.00975233	0.419162	0.518034	22	23894697	0.217391	C/T	NA	NA	LOC388882	IGLL1
rs107017	0.0199162	0.589567	0.256854	22	23912723	0.388889	A/G	NA	NA	LOC388882	IGLL1
rs140174	0.0594209	1.16809	0.0613042	22	23922983	0.27907	A/G	IGLL1	near-gene-5[NM_152855.1]	IGLL1	LOC51233
rs131422	0.0902656	1.5685	0.0991359	22	23923425	0.0543478	A/C	NA	NA	IGLL1	LOC51233
rs131430	-0.0548043	-0.83347	0.22474	22	23927134	0.348837	A/G	NA	NA	IGLL1	LOC51233
rs7287616	0.0305083	1.01255	0.107997	22	23929852	0.228261	C/T	NA	NA	IGLL1	LOC51233
rs11090262	0.0339435	1.14056	0.0880423	22	23930279	0.322222	A/G	NA	NA	IGLL1	LOC51233
rs9612385	0.0202342	1.0886	0.134064	22	23932181	0.326087	A/G	NA	NA	IGLL1	LOC51233
rs17002697	-0.103958	-1.7054	0.126985	22	23934025	0.0652174	C/T	NA	NA	IGLL1	LOC51233
rs6003807	-0.167268	-2.22643	0.0755226	22	23934030	0.0543478	G/T	NA	NA	IGLL1	LOC51233
rs2154592	-0.0658933	-1.10319	0.103957	22	23947352	0.386364	A/G	NA	NA	IGLL1	LOC51233
rs9612389	-0.0765923	-1.39249	0.0826782	22	23949555	0.228261	A/G	LOC51233	near-gene-3[NM_016449.2]	IGLL1	LOC51233
rs2298372	0.0969754	1.47682	0.035205	22	23950646	0.333333	A/G	LOC51233	utr-3[NM_016449.2]	IGLL1	LOC91316
rs17545261	0.0922855	2.26638	0.00606066	22	23951753	0.119565	C/T	LOC51233	intron[NM_016449.2]	IGLL1	LOC91316
rs9624230	-0.0589008	-1.30065	0.0354798	22	23952627	0.3	C/T	LOC51233	intron[NM_016449.2]	IGLL1	LOC91316
rs17627963	0.0205779	0.838443	0.461225	22	23955765	0.076087	G/T	LOC51233	intron[NM_016449.2]	IGLL1	LOC91316
rs12484556	-0.0643566	-1.51927	0.0523949	22	23962404	0.26087	C/T	LOC51233	intron[NM_016449.2]	IGLL1	LOC91316
rs9680742	0.00167911	1.20686	0.128853	22	23966720	0.206522	C/T	LOC51233	intron[NM_016449.2]	IGLL1	LOC91316
rs9306387	-0.021061	-1.13569	0.103963	22	23979219	0.336957	C/T	NA	NA	LOC51233	LOC91316
rs16994633	0.0860847	1.15249	0.368968	22	23980868	0.0869565	A/C	NA	NA	LOC51233	ASLL
rs6003823	0.0644077	1.1997	0.058814	22	23991420	0.210526	C/T	NA	NA	LOC51233	RGL4
rs7289879	0.114614	2.1526	0.00432463	22	24001837	0.177778	G/T	NA	NA	ASLL	RGL4
rs2330579	-0.0440394	-1.25695	0.0688603	22	24024430	0.311111	C/T	NA	NA	ASLL	RGL4
rs6003842	-0.00259015	-0.9173	0.19139	22	24030367	0.3	A/G	NA	NA	ASLL	RGL4
rs6003849	-0.0824583	-1.52666	0.0125956	22	24049993	0.336957	A/G	NA	NA	RGL4	LOC100128388
rs8143019	0.117948	1.99205	0.0100888	22	24057485	0.173913	C/T	LOC100128388	intron[XM_001715552.1]	RGL4	ZNF70
rs736860	-0.130894	-2.54718	0.0398763	22	24079243	0.0543478	A/G	NA	NA	LOC100128388	ZNF70
rs6003870	-0.0296561	-0.694682	0.285658	22	24092597	0.315217	A/G	ZNF70	intron[NM_021916.2]	LOC100128388	VPREB3
rs2070452	-0.0802398	-1.77227	0.0806749	22	24094836	0.076087	C/T	VPREB3	near-gene-3[NM_013378.1]	ZNF70	VPREB3
rs1076123	-0.0339841	-0.990496	0.176614	22	24096783	0.119565	C/T	VPREB3	near-gene-5[NM_013378.1]	VPREB3	C22orf15
rs2298375	0.0851885	1.37637	0.120455	22	24106448	0.0652174	A/G	C22orf16	near-gene-3[NM_213720.1]	VPREB3	CHCHD10
rs131444	-0.0778973	-0.980285	0.264745	22	24109550	0.122222	C/T	C22orf16	intron[NM_213720.1]	C22orf15	MMP11
rs131445	0.00341019	0.657785	0.352956	22	24111044	0.261364	A/C	NA	NA	CHCHD10	MMP11
rs6519476	0.0239111	0.792928	0.175981	22	24182500	0.181818	A/G	NA	NA	DERL3	SLC2A11
rs6003913	-0.0218231	-1.25544	0.167605	22	24186623	0.1	C/T	NA	NA	DERL3	SLC2A11
rs5760066	-0.0425179	-0.905838	0.262023	22	24187820	0.217391	A/G	NA	NA	DERL3	SLC2A11
rs738802	0.0947338	1.46821	0.0714598	22	24192081	0.177778	A/G	NA	NA	DERL3	SLC2A11
rs738803	-0.0484558	-0.817493	0.159893	22	24192879	0.322222	A/G	NA	NA	DERL3	SLC2A11
rs2275979	-0.0584693	-1.2246	0.0781851	22	24204158	0.204545	A/G	SLC2A11	intron[NM_001024939.1]	DERL3	MIF
rs1018743	0.0164189	0.516183	0.473352	22	24211980	0.244186	G/T	SLC2A11	intron[NM_001024938.1]	DERL3	MIF
rs6003939	-0.0293934	-0.81694	0.335903	22	24227246	0.152174	A/C	SLC2A11	utr-3[NM_030807.2]	DERL3	MIF
TCGA Validation
Gene	probeset	Chr	start	end	Deviance	p-value	Bonferroni
SNPs

## Sheet: MMP7
Model SNP-LASSO-permuting individuals
Gene	probeset	Chr	start	end	Deviance	p-value
MMP7	7951217	11	102391240	102401478	94.8517	0.06
SNP	Coef	Coef(univariate)	p-value(univariate)	Chr	position	MAF	allele	gene	feature	left gene	right gene
rs6590911	0.230599	0.806712	0.0997528	11	101562004	0.365854	A/G	NA	NA	LOC100127938	LOC100129471
rs12286714	-0.668885	-1.64252	0.261156	11	101589335	0.0568182	C/T	NA	NA	LOC100127938	LOC100129471
rs7110790	-0.327811	-1.22294	0.0199631	11	101909363	0.422222	C/T	NA	NA	KIAA1377	C11orf70
rs10501996	0.295923	0.39872	0.714537	11	102142846	0.159091	A/G	NA	NA	YAP1	LOC120318
rs2604532	0.0404668	0.984957	0.057152	11	102150488	0.280488	A/G	NA	NA	YAP1	LOC120318
rs3758841	0.207738	0.966981	0.037713	11	102202851	0.302326	C/T	BIRC3	intron[NM_182962.1]	LOC120318	BIRC2
rs637708	0.397554	1.15234	0.0609523	11	102229208	0.181818	C/T	BIRC2	intron[NM_001166.3]	BIRC3	TMEM123
rs2567752	0.0192631	1.26433	0.0423762	11	102276117	0.130952	C/T	TMEM123	intron[NM_052932.2]	BIRC2	LOC727869
rs1893729	0.0526346	1.07087	0.0331229	11	102335609	0.209302	A/G	NA	NA	LOC727869	MMP7
rs12807781	-0.0618907	-1.43922	0.0032475	11	102430108	0.244444	A/G	NA	NA	MMP7	MMP20
rs11225322	0.678762	1.76069	0.012679	11	102431366	0.159091	C/T	NA	NA	MMP7	MMP20
rs2846707	0.481245	1.25981	0.0318413	11	102576358	0.261364	A/G	MMP27	reference[NM_022122.2]	MMP20	MMP8
rs7945189	0.464248	2.48451	0.0158239	11	102660564	0.0777778	C/T	MMP1	near-gene-3[NM_002421.2]	MMP10	MMP1
rs615098	0.454604	1.43766	0.0273913	11	102720678	0.188889	A/C	NA	NA	MMP3	MMP12
rs17297226	0.860763	1.90554	0.00226219	11	102795639	0.318182	A/G	NA	NA	MMP12	MMP13
rs17099821	-0.160516	-0.908014	0.134895	11	102855634	0.261364	A/G	NA	NA	MMP13	DCUN1D5
rs17374436	1.46545	2.27436	0.0557943	11	103056680	0.0777778	C/T	DYNC2H1	intron[NM_001080463.1]	DCUN1D5	PDGFD
rs7931906	0.612642	1.41612	0.0144598	11	103206463	0.178571	C/T	DYNC2H1	intron[NM_001080463.1]	DCUN1D5	PDGFD
rs7943017	-0.0546418	-0.990345	0.029387	11	103267201	0.465116	A/G	DYNC2H1	intron[NM_001080463.1]	DCUN1D5	PDGFD
TCGA Validation
Gene	probeset	Chr	start	end	Deviance	p-value	Bonferroni
MMP7		11	102391240	102401478	2.84729e+08	0.004	0.005
SNPs
rs2096768
rs313417
rs660161
rs17689778
rs4754825
rs4754931
rs11225597
rs10750643
rs2513187
rs11225407

## Sheet: PTN
Model SNP-LASSO-permuting individuals
Gene	probeset	Chr	start	end	Deviance	p-value
PTN	8143144	7	136912092	137028546	97.2436	0.07
SNP	Coef	Coef(univariate)	p-value(univariate)	Chr	position	MAF	allele	gene	feature	left gene	right gene
rs10275033	-0.1023	-1.72334	0.0351839	7	135972132	0.233333	A/G	NA	NA	MTPN	LOC392100
rs2555051	0.505559	1.66216	0.018377	7	135979376	0.2	C/T	NA	NA	MTPN	LOC392100
rs10488413	0.223273	1.33952	0.0329006	7	136038492	0.344444	C/T	NA	NA	MTPN	LOC392100
rs10239044	0.085958	0.997142	0.120059	7	136321013	0.306818	A/G	NA	NA	MTPN	LOC392100
rs10235715	0.303471	1.69517	0.0425174	7	136350740	0.0568182	A/C	NA	NA	MTPN	LOC392100
rs17168896	-0.292348	-1.4962	0.0886059	7	136712058	0.119565	A/G	NA	NA	CHRM2	LOC100128744
rs11977730	0.107317	1.47706	0.0660473	7	136744954	0.119048	C/T	NA	NA	CHRM2	LOC100128744
rs10954570	0.57725	2.05382	0.00185345	7	136752785	0.325581	C/T	NA	NA	CHRM2	LOC100128744
rs1364716	-0.0385518	-1.44967	0.042643	7	136804753	0.184783	A/G	LOC100128744	intron[XM_001718911.1]	CHRM2	PTN
rs17133397	-0.0116434	-1.22549	0.09687	7	136934529	0.122222	A/G	PTN	intron[NM_002825.5]	LOC100128744	LOC100128727
rs12671280	0.0436814	1.30366	0.118329	7	136979249	0.211111	C/T	PTN	intron[NM_002825.5]	LOC100128744	LOC100128727
rs1451526	-0.518587	-1.91814	0.00434717	7	137081223	0.211111	A/G	DGKI	intron[NM_004717.2]	LOC100128727	NAG20
rs12707357	0.1382	1.5071	0.00926905	7	137115601	0.453488	A/G	DGKI	intron[NM_004717.2]	LOC100128727	NAG20
rs1528104	-0.24388	-1.4469	0.0182906	7	137136419	0.48913	C/T	DGKI	intron[NM_004717.2]	LOC100128727	NAG20
rs3800642	0.333892	2.56464	0.00529864	7	137420389	0.0978261	A/C	DGKI	intron[NM_004717.2]	LOC646483	CREB3L2
rs3800644	0.0709488	1.38184	0.0120665	7	137421386	0.383721	C/T	DGKI	intron[NM_004717.2]	LOC646483	CREB3L2
rs3778810	-0.13383	-1.18609	0.0311986	7	137445794	0.488889	A/G	DGKI	intron[NM_004717.2]	LOC646483	CREB3L2
rs6467717	0.134039	1.18609	0.0311986	7	137453147	0.488889	C/T	DGKI	intron[NM_004717.2]	LOC646483	CREB3L2
rs7810652	-0.440719	-1.95347	0.00254273	7	137490778	0.422222	C/T	DGKI	intron[NM_004717.2]	LOC646483	CREB3L2
rs273957	0.0215864	0.998109	0.096667	7	137600690	0.366667	C/T	CREB3L2	missense[NM_194071.2]	DGKI	LOC100130880
rs273945	0.039577	1.04805	0.10136	7	137611566	0.411111	A/C	CREB3L2	intron[NM_194071.2]	DGKI	LOC100130880
rs4728425	0.748017	1.99921	0.0155742	7	137677804	0.119565	A/C	CREB3L2	intron[NM_194071.2]	LOC100130880	LOC100128052
rs7812287	-0.00161384	-1.522	0.0411237	7	137753675	0.130435	G/T	NA	NA	LOC100128052	AKR1D1
rs3805362	-0.300008	-1.4354	0.0418964	7	137794388	0.155556	C/T	AKR1D1	intron[NM_005989.2]	LOC100128052	LOC100131932
TCGA Validation
Gene	probeset	Chr	start	end	Deviance	p-value	Bonferroni
PTN		7	136912092	137028546	0	1	0.005
SNPs

## Sheet: MSMB
Model SNP-LASSO-permuting individuals
Gene	probeset	Chr	start	end	Deviance	p-value
MSMB	7927529	10	51549553	51562590	91.7671	0.07
SNP	Coef	Coef(univariate)	p-value(univariate)	Chr	position	MAF	allele	gene	feature	left gene	right gene
rs4494243	0.0289077	0.683373	0.337226	10	50558280	0.206522	G/T	NA	NA	LOC100130757	DRGX
rs7915976	0.0111223	1.2938	0.256387	10	50559202	0.0652174	C/T	NA	NA	LOC100130757	DRGX
rs4838513	-0.117838	-2.26611	0.102949	10	50621859	0.0888889	A/C	NA	NA	DRGX	LOC100128032
rs17783727	0.00694937	0.406366	0.56652	10	50634771	0.256098	G/T	LOC100128032	intron[XM_001719050.1]	DRGX	ERCC6
rs10857493	-0.0720145	-0.956925	0.170312	10	50640272	0.284091	C/T	LOC100128032	intron[XM_001719050.1]	DRGX	ERCC6
rs1924489	-0.0541854	-1.07412	0.0819352	10	50645246	0.477273	C/T	LOC100128032	intron[XM_001719050.1]	DRGX	ERCC6
rs12572848	0.178693	2.60854	0.00601486	10	50652603	0.119565	A/G	LOC100128032	intron[XM_001719050.1]	DRGX	ERCC6
rs4838519	-0.0944864	-1.23842	0.0493148	10	50670257	0.433333	A/C	ERCC6	intron[NM_000124.1]	DRGX	PGBD3
rs3750749	-0.108222	-1.85672	0.132497	10	50684228	0.0543478	C/T	ERCC6	intron[NM_000124.1]	LOC100128032	PGBD3
rs4253101	-0.0159706	-0.681066	0.471902	10	50713059	0.195652	A/C	ERCC6	intron[NM_000124.1]	LOC100128032	PGBD3
rs4253082	-0.136568	-2.02724	0.0387041	10	50717586	0.122222	A/G	ERCC6	intron[NM_000124.1]	LOC100128032	PGBD3
rs1012553	-0.0483338	-1.37761	0.0749177	10	50740143	0.227273	C/T	ERCC6	intron[NM_000124.1]	PGBD3	CHAT
rs3750746	0.119917	1.88726	0.03024	10	50746856	0.217391	C/T	ERCC6	intron[NM_000124.1]	PGBD3	CHAT
rs1917822	-0.0990146	-1.33789	0.0456897	10	50762747	0.377778	C/T	NA	NA	ERCC6	CHAT
rs12161717	-0.0660758	-1.74913	0.0503609	10	50764246	0.155556	C/T	NA	NA	ERCC6	CHAT
rs1917806	0.376716	3.37209	0.0118469	10	50806587	0.0652174	A/G	NA	NA	ERCC6	CHAT
rs7067651	-0.0565367	-0.999727	0.22934	10	50815696	0.130435	A/G	CHAT	near-gene-5[NM_020984.2]	ERCC6	CHAT
rs733722	0.131285	2.00644	0.00635145	10	50816943	0.233333	C/T	CHAT	near-gene-5[NM_020984.2]	ERCC6	CHAT
rs1880676	0.102949	1.51829	0.0282743	10	50824117	0.217391	A/G	CHAT	intron[NM_020986.2]	SLC18A3	C10orf53
rs868750	-0.0853973	-1.05793	0.202539	10	50833839	0.125	A/G	CHAT	intron[NM_020986.2]	SLC18A3	C10orf53
rs4838392	-0.0550953	-0.636136	0.326731	10	50834978	0.358696	A/G	CHAT	intron[NM_020986.2]	SLC18A3	C10orf53
rs12246528	-9.74778e-05	-0.318199	0.628329	10	50835264	0.282609	A/G	CHAT	intron[NM_020986.2]	SLC18A3	C10orf53
rs2377877	0.0598732	1.19449	0.190789	10	50836466	0.163043	A/G	CHAT	intron[NM_020986.2]	SLC18A3	C10orf53
rs3793791	0.00671226	1.18623	0.265639	10	50841704	0.111111	C/T	CHAT	intron[NM_020986.2]	SLC18A3	C10orf53
rs7094421	-0.0348445	-1.30217	0.0498478	10	50863623	0.454545	A/G	CHAT	intron[NM_020986.2]	SLC18A3	C10orf53
rs11101200	0.0585654	1.36038	0.0441448	10	50870500	0.48913	A/G	CHAT	intron[NM_020986.2]	SLC18A3	C10orf53
rs867687	0.0661283	1.13625	0.146116	10	50877265	0.23913	C/T	NA	NA	CHAT	C10orf53
rs1153784	-0.0481127	-1.08828	0.109061	10	50889267	0.411111	A/G	C10orf53	intron[NM_001042427.1]	CHAT	OGDHL
rs11812635	0.0197076	0.957969	0.0906346	10	50896333	0.433333	C/T	C10orf53	intron[NM_001042427.1]	CHAT	OGDHL
rs4838554	0.0234042	0.878792	0.183683	10	50916542	0.444444	C/T	C10orf53	reference[NM_182554.2]	CHAT	OGDHL
rs6816	-0.0348189	-0.941316	0.164278	10	50942763	0.478261	C/T	OGDHL	utr-3[NM_018245.1]	C10orf53	MAPK6PS6
rs7910114	0.0192576	0.799263	0.307699	10	50953830	0.195652	A/G	OGDHL	intron[NM_018245.1]	C10orf53	MAPK6PS6
rs1258173	-0.00422398	-0.214359	0.758225	10	50955649	0.347826	A/G	OGDHL	intron[NM_018245.1]	C10orf53	MAPK6PS6
rs751595	0.0339567	0.637662	0.415557	10	50964656	0.211111	C/T	OGDHL	intron[NM_018245.1]	C10orf53	MAPK6PS6
rs1258201	-0.018045	-0.87395	0.157852	10	50988695	0.336957	C/T	NA	NA	MAPK6PS6	LOC727726
rs1258192	-0.0322703	-0.872303	0.165917	10	50994547	0.352273	C/T	NA	NA	MAPK6PS6	LOC727726
rs7071471	-0.0196847	-0.707516	0.252335	10	51503335	0.464286	C/T	NA	NA	AGAP7	MSMB
rs2926494	-0.0153949	-0.652342	0.27812	10	51517356	0.453488	A/G	NA	NA	AGAP7	MSMB
rs10826223	0.087653	1.82991	0.138449	10	51538825	0.0869565	A/G	NA	NA	AGAP7	MSMB
rs7076948	-0.0871751	-0.857718	0.166043	10	51558125	0.369565	C/T	MSMB	intron[NM_002443.2]	AGAP7	NCOA4
rs7904463	-0.0877503	-1.03977	0.0855144	10	51559469	0.27381	C/T	MSMB	intron[NM_002443.2]	AGAP7	NCOA4
rs17178655	-0.129878	-1.45308	0.0324281	10	51561799	0.222222	A/G	MSMB	intron[NM_002443.2]	AGAP7	NCOA4
rs12264350	-0.0286518	-1.16335	0.0998	10	51563700	0.369565	A/G	NA	NA	MSMB	NCOA4
rs10994675	-0.0232756	-0.817045	0.195498	10	51563993	0.386364	A/G	NA	NA	MSMB	NCOA4
rs7085433	-0.16277	-1.71517	0.025909	10	51593354	0.125	A/G	TIMM23	intron[NM_006327.2]	NCOA4	LOC100128188
rs7350420	0.0794822	0.932697	0.0875822	10	51594462	0.322222	C/T	TIMM23	intron[NM_006327.2]	NCOA4	LOC100128188
rs7902744	0.0406597	0.779826	0.213397	10	52000536	0.433333	C/T	ASAH2	intron[NM_019893.1]	LOC100132054	LOC728532
rs12267073	0.158514	1.85443	0.132997	10	52001303	0.0978261	A/G	ASAH2	intron[NM_019893.1]	LOC100132054	LOC728532
rs2196463	-0.0612179	-0.633802	0.294844	10	52008748	0.271739	A/G	ASAH2	near-gene-5[NM_019893.1]	ASAH2	LOC728532
rs7908522	0.138176	1.19816	0.0452371	10	52019352	0.488889	C/T	NA	NA	ASAH2	LOC728532
rs11597071	0.00361458	0.59158	0.407229	10	52032275	0.326087	A/G	NA	NA	LOC728532	SGMS1
rs10508924	0.00163431	0.579845	0.41342	10	52036455	0.23913	A/G	NA	NA	LOC728532	SGMS1
rs6481163	0.0702336	0.733196	0.302486	10	52042195	0.217391	G/T	NA	NA	LOC728532	SGMS1
rs2842131	0.00254235	0.59079	0.402886	10	52043336	0.288889	C/T	NA	NA	LOC728532	SGMS1
rs1008716	0.10105	1.26231	0.0340209	10	52045632	0.309524	C/T	NA	NA	LOC728532	SGMS1
rs2574952	0.168804	2.43466	0.0446628	10	52046187	0.0869565	A/G	NA	NA	LOC728532	SGMS1
rs4935597	0.0249652	1.27413	0.0489736	10	52051645	0.188889	G/T	NA	NA	LOC728532	SGMS1
rs892987	-0.0941355	-1.08012	0.0555898	10	52053115	0.402174	A/G	NA	NA	LOC728532	SGMS1
rs10740635	0.0144148	0.347657	0.580766	10	52059939	0.366667	A/C	NA	NA	LOC728532	SGMS1
rs17721080	0.0872653	1.40886	0.00798634	10	52069663	0.282609	C/T	SGMS1	intron[NM_147156.3]	LOC728532	LOC644451
rs2251601	0.0947411	1.4294	0.00698377	10	52070947	0.311111	C/T	SGMS1	intron[NM_147156.3]	LOC728532	LOC644451
rs4935605	0.0790771	1.4156	0.00780235	10	52073479	0.311111	A/G	SGMS1	intron[NM_147156.3]	LOC728532	LOC644451
rs2339415	-0.111783	-1.27763	0.0359312	10	52086760	0.380435	C/T	SGMS1	intron[NM_147156.3]	LOC728532	LOC644451
rs12358176	0.104263	1.13373	0.021586	10	52088004	0.4	C/T	SGMS1	intron[NM_147156.3]	LOC728532	LOC644451
rs10763354	0.0256378	1.00928	0.0947708	10	52103707	0.456522	A/G	SGMS1	coding-synonymous[NM_147156.3]	LOC728532	LOC644451
rs7069860	0.0592384	0.779587	0.409473	10	52112030	0.184783	A/G	SGMS1	intron[NM_147156.3]	LOC728532	LOC644451
rs2574976	0.0154783	0.685211	0.551571	10	52117268	0.111111	A/G	SGMS1	intron[NM_147156.3]	LOC728532	LOC644451
rs1011881	0.0791904	1.14886	0.0781373	10	52247531	0.377778	A/G	SGMS1	intron[NM_147156.3]	LOC728532	LOC644451
rs3011772	0.0800292	1.15288	0.313181	10	52274849	0.0652174	A/G	SGMS1	intron[NM_147156.3]	LOC728532	LOC644451
rs3011777	-0.131517	-0.960577	0.182995	10	52285511	0.477778	A/G	SGMS1	intron[NM_147156.3]	LOC728532	LOC644451
rs12358162	-0.0425504	-1.16251	0.0468792	10	52301951	0.391304	A/G	SGMS1	intron[NM_147156.3]	LOC728532	LOC644451
rs10826167	-0.0837567	-0.952996	0.108037	10	52305082	0.416667	C/T	SGMS1	intron[NM_147156.3]	LOC728532	LOC644451
rs2983360	-0.0218379	-0.959295	0.0917565	10	52306053	0.5	A/G	SGMS1	intron[NM_147156.3]	LOC728532	LOC644451
rs3011710	-0.048028	-1.15484	0.0557323	10	52348894	0.402174	G/T	SGMS1	intron[NM_147156.3]	LOC728532	LOC644451
rs10740762	0.00139432	0.73677	0.275317	10	52361844	0.369565	A/G	SGMS1	intron[NM_147156.3]	LOC728532	LOC644451
rs7904306	0.0216067	0.88287	0.269404	10	52414456	0.177778	C/T	NA	NA	LOC644451	LOC729023
rs4468300	-0.0498067	-0.632571	0.486301	10	52456629	0.22619	A/G	NA	NA	LOC729023	LOC644496
rs12358745	-0.0221604	-0.935789	0.150596	10	52554416	0.315217	A/G	NA	NA	ASAH2B	A1CF
TCGA Validation
Gene	probeset	Chr	start	end	Deviance	p-value	Bonferroni
MSMB		10	51549553	51562590	0	1	0.005
SNPs

[truncated: 1 more sheets: TCN1]
