# Supplementary material for: Integration Analysis of Three Omics Data Using Penalized Regression Methods: An Application to Bladder Cancer
Source: PLoS Genet. 2015 Dec 8;11(12):e1005689. doi: 10.1371/journal.pgen.1005689 (PMC4672920; doi:10.1371/journal.pgen.1005689)
Supplement: S5 Excel — Information about CpGs associated with gene expression using ENET with CPG model for the discovery and replication phase. (XLSX) [file pgen.1005689.s005.xlsx]

## Sheet: REN
Model CPG-ENET-permuting individuals
Gene	probeset	Chr	start	end	Deviance	p-value
REN	7923608	1	204123944	204135465	84.2932	0.03
CpG Name	Coef	Coef(univariate)	p-value(univariate)	Chr	position	gene	Island
cg03732545	0.013143	0.233748	0.54855	1	205012130	CNTN2	TRUE
cg04902405	-0.0179415	-0.310276	0.484216	1	203768517	ZC3H11A	FALSE
cg05556020	-0.726397	-0.107675	0.75128	1	204135243	REN	FALSE
cg05702633	0.981397	0.567493	0.236055	1	204381220	PPP1R15B	TRUE
cg06672652	-0.396899	-0.105642	0.90557	1	203830934	SNRPE	TRUE
cg07947930	0.354049	0.412667	0.0757916	1	203444945	PRELP	FALSE
cg09819495	1.19754	1.05186	0.123055	1	203830685	SNRPE	TRUE
cg10117369	-0.274066	-0.333166	0.352884	1	203734256	LAX1	FALSE
cg10507231	-0.4441	-0.00573658	0.989875	1	204459638	PIK3C2B	FALSE
cg10935550	-0.651402	-0.123543	0.875707	1	203274660	BTG2	TRUE
cg11560403	-0.906608	-0.908205	0.0969013	1	205053460	TMEM81	FALSE
cg12467090	-0.0755963	0.0621851	0.901793	1	204459139	PIK3C2B	FALSE
cg14717946	-0.311093	0.390024	0.529695	1	205090841	RBBP5	FALSE
cg16072030	-1.38891	-0.625161	0.461722	1	204381148	PPP1R15B	TRUE
cg17539235	0.650742	0.46949	0.605123	1	204166900	KISS1	FALSE
cg17860158	-0.116497	-0.255981	0.721562	1	205012569	CNTN2	TRUE
cg18119609	0.169819	0.747007	0.179073	1	204485302	MDM4	TRUE
cg21581873	0.16724	0.104017	0.784568	1	204329307	PLEKHA6	FALSE
cg22226839	0.790211	1.40924	0.0483939	1	203596051	ATP2B4	FALSE
cg24337809	-0.779796	-0.784803	0.13406	1	203274882	BTG2	TRUE
cg24798047	0.729518	0.657827	0.0560131	1	204183655	GOLT1A	TRUE
cg27549944	1.24508	0.203051	0.667111	1	204328843	PLEKHA6	FALSE
TCGA Validation
Gene	probeset	Chr	start	end	Deviance	p-value	Bonferroni
REN		1	204123944	204135465	0	1	0.003
CpG Name
cg03143531

## Sheet: IGF2
Model CPG-ENET
Gene	probeset	Chr	start	end	Deviance	p-value
IGF2	7937772	11	2150348	2170833	92.1469	0.04
CpG Name	Coef	Coef(univariate)	p-value(univariate)	Chr	position	gene	Island
cg03143849	-0.0333324	-0.502907	0.167274	11	2904951	CDKN1C	TRUE
cg03336167	0.010963	-0.224557	0.41788	11	2930995	SLC22A18	TRUE
cg04715462	-0.268114	-0.208347	0.453478	11	2018287	H19	TRUE
cg06233503	0.353917	0.751312	0.21237	11	2812674	KCNQ1	TRUE
cg12510502	0.514566	0.632389	0.0593702	11	2942176	SLC22A18	TRUE
cg12514506	0.161585	1.12875	0.0698352	11	3121286	OSBPL5	TRUE
cg16723180	-1.71883	-2.95634	0.0123982	11	1503195	HCCA2	FALSE
cg16778148	1.07451	1.96118	0.00130478	11	2817922	KCNQ1	TRUE
cg16873863	0.179714	0.584117	0.188804	11	2921176	SLC22A18	FALSE
cg19642007	-0.422056	-0.908378	0.00976012	11	1944464	TNNT3	FALSE
cg20392764	-0.216285	-0.462534	0.313806	11	2293117	ASCL2	TRUE
cg21237591	-0.0107446	-0.233815	0.458734	11	2162510	IGF2AS	TRUE
cg22479947	-0.0174502	-0.975748	0.260281	11	3078624	CARS	TRUE
cg27491887	-0.195793	-0.337459	0.159684	11	2554583	KCNQ1	TRUE
TCGA Validation
Gene	probeset	Chr	start	end	Deviance	p-value	Bonferroni
IGF2		11	2150348	2170833	8.12342e+12	< 0.001	0.008
CpG Name
cg05685056
cg20722987
cg24562406
cg23009441
cg12777178
cg09659634
cg19638968
cg23618269
cg11079992
cg23636072
cg14310231
cg15075709
cg06164059
cg24362716
cg27353381
cg15158086
cg06735554
cg00375146
cg05336997
cg16689594
cg12734838
cg17678645
cg25840179
cg02118564
cg07624539
cg23891087
cg12397205
cg00524486
cg20911165
cg03609102
cg01236384
cg19488922
cg16842717
cg14973973
cg14329644
cg24537237
cg25406011
cg23675726
cg07690349
cg09909381
cg24185055
cg21821231
cg01554231
cg15124950
cg05002305
cg02379155
cg26774803
cg08746049
cg18280699
cg26429520
cg15363314
cg13227723
cg14784343
cg07435163
cg23685586
cg07151594
cg11944324
cg11095027
cg26779330
cg03466237
cg13843417
cg09417937
cg26963259
cg17578755
cg10583204
cg19952089
cg21722639
cg18551169
cg18090202
cg22043652
cg18809729
cg14809912
cg23808182
cg27398230
cg23457268
cg12353589
cg06066251
cg14091677
cg10110432
cg02994066
cg07634195
cg23595571
cg26080154
cg10696445
cg26937267
cg20233727
cg01369233
cg23695184
cg18403285
cg12089204
cg19554037
cg24186398
cg18263587
cg09324735
cg23278604
cg25852200
cg09264890
cg25748391
cg00616965
cg15352671
cg17956563
cg07416107
cg19389884
cg01097384
cg14577593
cg15956558
cg22317004
cg09654954
cg16212279
cg24536244
cg21073216
cg24799448
cg16863718
cg15311382
cg16261398
cg01468621
cg10355759
cg15465743
cg16414796
cg09291824
cg25931491
cg14621221
cg20129113
cg23571839
cg09450823
cg20415517
cg21919719
cg12064373
cg07652408
cg04984852
cg19494188
cg04527071
cg13880458
cg16274762
cg19977004
cg24206507
cg13535416
cg16389688
cg16298462
cg03690133
cg02923888
cg07335189
cg07737063
cg25147351
cg07064673
cg08365112
cg04445531
cg06594662
cg16723180
cg13534999
cg03565674
cg23419447
cg02108796
cg08029231
cg15639910
cg14373068
cg08373904
cg09960724
cg04594090
cg24360924
cg17061505
cg02954711
cg08240778
cg26650440
cg13363708
cg01126821
cg09431318
cg04119303
cg09652964
cg26369594
cg11902093
cg02952849
cg08437403
cg11826327
cg25562534
cg20646846
cg13717736
cg00367424
cg05321252
cg07440278
cg14909325
cg20772596
cg22386442
cg01467630
cg05096964
cg22755008
cg07050626
cg00502746
cg13978447
cg12729894
cg25050723
cg18481342
cg13308525
cg15017982
cg23072108
cg25836044
cg04047579
cg22226680
cg10626792
cg08137852
cg11368628
cg20660011
cg01857514
cg25161474
cg04043957
cg26072173
cg18386828
cg14975206
cg04726730
cg04085571
cg04666911
cg05003723
cg26388177
cg20333727
cg09989681
cg22043296
cg26897904
cg26868156
cg15079934
cg08756594
cg24024833
cg04948649
cg11608884
cg23670188
cg22136363
cg17566541
cg12030226
cg20741418
cg13214162
cg22624391
cg17033086
cg19608778
cg22317989
cg22851683
cg18777600
cg19642007
cg09095364
cg27412039
cg06455375
cg13058214
cg06679296
cg06503573
cg01821149
cg18032502
cg12038298
cg26983198
cg04258133
cg19313495
cg08089153
cg16911576
cg09833701
cg19130860
cg17223748
cg26856596
cg07977153
cg09884480
cg26218466
cg12921275
cg01243658
cg14051973
cg14289294
cg07435282
cg02928928
cg26326607
cg01530482
cg24455808
cg23314972
cg03643838
cg16858121
cg23202291
cg08213233
cg02850416
cg12084235
cg01705897
cg19290938
cg24465592
cg07518532
cg27617775
cg05894719
cg04111478
cg02659532
cg10574843
cg01651715
cg22025454
cg14319545
cg08637446
cg01234748
cg24399376
cg25562530
cg01641514
cg26350007
cg12580930
cg06197492
cg10602543
cg23977670
cg04647234
cg15394860
cg26808784
cg14937069
cg19943238
cg03175030
cg18511798
cg16153294
cg15317267
cg07342901
cg17769238
cg04975775
cg15886040
cg10154633
cg26469586
cg24409677
cg16303279
cg02694715
cg11735853
cg01977486
cg01539474
cg18362496
cg04817190
cg06749854
cg16675558
cg03996735
cg18104242
cg06765785
cg25821896
cg02886509
cg01585333
cg16574793
cg20049005
cg24710104
cg13013130
cg13821914
cg04715572
cg15430422
cg16498504
cg07056289
cg10704680
cg20768326
cg02343602
cg07194984
cg25763864
cg26913576
cg09503234
cg02719427
cg00221747
cg07096953
cg02613624
cg22956483
cg02808220
cg24183187
cg22932993
cg21728792
cg14890224
cg01668279
cg20728696
cg13167664
cg08986368
cg20766090
cg24917382
cg21667878
cg11915650
cg17434309
cg19443075
cg22287492
cg14188639
cg25574024
cg24047810
cg13928782
cg21237591
cg08014499
cg15168906
cg05323345
cg26719629
cg02425416
cg04112019
cg19642877
cg27263998
cg05075097
cg14128708
cg09606495
cg10991175
cg20254598
cg21574853
cg11322849
cg11208229
cg25601886
cg16711450
cg10732560
cg26966083
cg19878200
cg23951474
cg00358132
cg25150846
cg26969596
cg08560888
cg14803762
cg05912121
cg08573687
cg25011257
cg05141787
cg04204669
cg07419975
cg22343275
cg19025811
cg10838469
cg19586845
cg10757951
cg08380440
cg15194251
cg14907310
cg08619712
cg25080747
cg01522243
cg10290276
cg10042645
cg07741624
cg26598899
cg14510967
cg13186130
cg09114153
cg21027517
cg05509777
cg10782575
cg05403469
cg17627559
cg18159937
cg09785033
cg00319334
cg02078292
cg12845432
cg02249841
cg01492909
cg05490366
cg07804260
cg20354848
cg02541231
cg19604470
cg14763104
cg02525637
cg18169610
cg04610897
cg05485639
cg24557020
cg05557255
cg11775611
cg08875431
cg09341209
cg23054121
cg04802545
cg10819467
cg12672540
cg11296774
cg04458972
cg13312195
cg02743674
cg25883561
cg13552831
cg07995847
cg05969154
cg22081905
cg26103489
cg05955251
cg12578166
cg03600094
cg23968213
cg03170016
cg25741120
cg03118430
cg26709929
cg13840782
cg11878045
cg25266888
cg24376802
cg12573502
cg17229197
cg24073146
cg02097203
cg26512142
cg06719391
cg19255554
cg26929889
cg26639864
cg09197492
cg09390414
cg14947466
cg16348742
cg06047778
cg06960356
cg11096000
cg20124933
cg23040992
cg19030519
cg20921686
cg20689362
cg13880539
cg07683142
cg01693193
cg13444966
cg02180189
cg19672982
cg27119222
cg12077660
cg03401726
cg07595203
cg14243741
cg21137515
cg06809295
cg03512098
cg19764489
cg07592519
cg17227621
cg15782852
cg16811455
cg16434897
cg12427469
cg08552043
cg12901038
cg24478595
cg16778148
cg04008557
cg17416793
cg17333973
cg06485603
cg07464423
cg03135023
cg12616935
cg00446023
cg07078758
cg07439128
cg23762359
cg06281297
cg05656180
cg13885561
cg26601317
cg10300188
cg04251368
cg25478600
cg07592963
cg12821804
cg02646491
cg01530101
cg11944284
cg23419490
cg12013041
cg20492951
cg26718354
cg26932552
cg23225147
cg05383783
cg00374747
cg06281850
cg13216372
cg10929140
cg12240761
cg21599100
cg16346422
cg16873863
cg04665867
cg09198782
cg07291601
cg25548316
cg02719634
cg06495763
cg06048910
cg22272492
cg14168614
cg02660089
cg22858288
cg19497444
cg24409566
cg18655584
cg12510502
cg13328151
cg26595893
cg18140683
cg26013357
cg07482372
cg26799802
cg06001652
cg01905313
cg04475877
cg12781254
cg11961618
cg07235218
cg15102179
cg15569292
cg08862742
cg20651018
cg04111109
cg14312661
cg17004353
cg25072766
cg18808076
cg08974966
cg21875845
cg25174290
cg25093234
cg24759599
cg17704864
cg25852715
cg12514506
cg15608402
cg21107426
cg14568032
cg09821493
cg19551912
cg15463484
cg19068644
cg01418188
cg24760414

## Sheet: NLRP2
Model CPG-ENET-permuting individuals
Gene	probeset	Chr	start	end	Deviance	p-value
NLRP2	8031398	19	55476652	55512508	84.2332	0.04
CpG Name	Coef	Coef(univariate)	p-value(univariate)	Chr	position	gene	Island
cg00766729	-0.0433173	-0.524237	0.442821	19	56136136	LOC147808	TRUE
cg01076838	-1.33768	-0.0397429	0.978246	19	55740682	TMEM86B	TRUE
cg02608292	-0.0139957	-0.130939	0.872585	19	55897501	RPL28	TRUE
cg04960951	-0.375009	-0.37165	0.636962	19	55851040	SUV420H2	TRUE
cg07081888	-0.00234568	-0.185407	0.43538	19	56362917	NALP4	TRUE
cg08504905	-0.081106	-0.644997	0.319484	19	54663436	LENG1	TRUE
cg08728865	0.0064271	0.1474	0.520371	19	55458943	NALP7	FALSE
cg08996986	0.143891	0.346606	0.252267	19	55583563	EPS8L1	FALSE
cg09192760	-0.0332407	-0.931691	0.226621	19	54606228	NDUFA3	TRUE
cg09227563	0.196222	0.107009	0.751284	19	54984705	CDC42EP5	FALSE
cg10080004	-0.401823	-1.3101	0.00741888	19	55691827	SYT5	TRUE
cg10187559	0.190361	0.112341	0.611795	19	54926277	TTYH1	TRUE
cg11261264	-0.0291287	-0.557771	0.0900969	19	55720737	PTPRH	FALSE
cg11368509	-0.351491	-0.612125	0.0831497	19	55851365	SUV420H2	TRUE
cg12952132	0.031167	-0.329311	0.333095	19	55417647	NCR1	FALSE
cg13791658	-0.239831	-0.546126	0.177869	19	56165797	U2AF2	TRUE
cg14112945	0.133482	-0.0770723	0.915542	19	55851323	SUV420H2	TRUE
cg14550066	0.335174	0.285716	0.379291	19	55417500	NCR1	TRUE
cg14876043	0.477982	0.454196	0.0664425	19	55458730	NALP7	TRUE
cg14930706	-0.556256	-0.684779	0.0835678	19	56363105	NALP4	TRUE
cg15456206	-0.536735	-1.32811	0.0392076	19	56152139	ZNF580	TRUE
cg16954928	0.512255	-0.069651	0.945999	19	56135916	LOC147808	TRUE
cg18059223	-0.393643	-0.723026	0.00141498	19	55478588	NALP2	TRUE
cg20317180	-0.392541	-1.13744	0.200717	19	56111252	ZNF524	TRUE
cg21098323	0.138063	0.167394	0.54803	19	54605642	OSCAR	TRUE
cg22468123	-0.0112727	-1.93085	0.0553532	19	55996652	KLP1	TRUE
cg23404467	-0.155375	-0.238182	0.622356	19	55235973	KIR3DL3	FALSE
cg23968678	0.824932	0.775593	0.349244	19	54693625	LENG4	TRUE
cg25443975	0.118978	0.0236329	0.917112	19	55794597	BRSK1	FALSE
cg26279025	-0.091596	-0.390193	0.108356	19	55882154	IL11	TRUE
cg26456957	-0.0801966	-1.35364	0.0260373	19	55629363	PPP1R12C	TRUE
cg26770281	-0.532898	-0.642821	0.209478	19	56109975	FLJ14768	FALSE
cg26832879	0.0362416	-0.0454607	0.843245	19	54620073	TFPT	FALSE
cg27105123	-0.0779215	-0.972906	0.00705441	19	55582635	EPS8L1	FALSE
TCGA Validation
Gene	probeset	Chr	start	end	Deviance	p-value	Bonferroni
NLRP2		19	55476652	55512508	8.05176e+08	< 0.001	0.008
CpG Name
cg01560554
cg14876043
cg18059223
cg27099991
cg07280985
cg26823162
cg08248359
cg25826740
cg26770281
cg11784191

## Sheet: CEACAM5
Model CPG-ENET-permuting individuals
Gene	probeset	Chr	start	end	Deviance	p-value
CEACAM5	8029086	19	42212530	42234436	92.1264	0.06
CpG Name	Coef	Coef(univariate)	p-value(univariate)	Chr	position	gene	Island
cg01107031	0.274775	0.492868	0.177451	19	41859159	TGFB1	TRUE
cg03050522	-0.178911	-0.178313	0.767192	19	42386962	ARHGEF1	TRUE
cg03240745	-0.734097	-3.80502	0.00602027	19	42841056	EGFL4	FALSE
cg03940103	0.966784	3.57705	0.00117525	19	41698823	CYP2S1	TRUE
cg04790874	-0.185804	-0.399852	0.187608	19	42381950	CD79A	FALSE
cg05217755	-0.482632	-0.114786	0.894349	19	42758976	ERF	TRUE
cg09018862	-0.0389255	-0.0247587	0.941117	19	42882644	SBP1	FALSE
cg10564498	0.218101	1.19974	0.000565874	19	41724653	AXL	TRUE
cg11481490	0.0528749	0.458612	0.271371	19	41256723	FLJ41131	TRUE
cg11500727	0.0352247	1.02983	0.00255689	19	42894425	CNFN	TRUE
cg11584690	0.33168	0.437918	0.182716	19	42574196	ZNF574	FALSE
cg12920798	-0.271658	0.0706356	0.92034	19	41870331	MGC4093	TRUE
cg12973651	0.158726	1.09097	0.00161235	19	42894453	CNFN	TRUE
cg13332130	0.208444	0.58806	0.201133	19	41284234	RAB4B	TRUE
cg13668129	0.173839	1.70769	0.00145145	19	41768075	HNRPUL1	TRUE
cg14679230	0.17234	0.129572	0.640882	19	42931679	LIPE	FALSE
cg16551326	-0.663334	-2.18871	0.381232	19	42759518	ERF	TRUE
cg19201019	-0.588054	-1.34753	0.0191009	19	41935185	B3GALT7	FALSE
cg19744952	-0.197527	-0.348852	0.488989	19	42788966	CIC	TRUE
cg20557104	0.591042	1.1857	0.0064034	19	41934313	B3GALT7	FALSE
cg21608489	-0.41355	-0.519636	0.278669	19	42637137	POU2F2	TRUE
cg22054191	-0.273327	-0.599789	0.237305	19	42637630	POU2F2	TRUE
cg22671726	-0.0152307	-0.289701	0.758694	19	41305423	EGLN2	TRUE
cg23652526	-0.189852	0.342196	0.705344	19	41768502	HNRPUL1	TRUE
cg24958765	0.499483	0.435577	0.344972	19	41283667	RAB4B	TRUE
cg25152942	-0.302471	-0.899876	0.0618661	19	41281080	MIA	FALSE
TCGA Validation
Gene	probeset	Chr	start	end	Deviance	p-value	Bonferroni
CEACAM5		19	42212530	42234436	9.34134e+08	0.009	0.008
CpG Name
cg24707399

## Sheet: MSMB
Model CPG-ENET-permuting individuals
Gene	probeset	Chr	start	end	Deviance	p-value
MSMB	7927529	10	51549553	51562590	78.9019	0.06
CpG Name	Coef	Coef(univariate)	p-value(univariate)	Chr	position	gene	Island
cg01465325	1.14063	1.00347	0.682149	10	50747588	ERCC6	TRUE
cg01982597	0.189267	0.059178	0.932855	10	50733420	PGBD3	FALSE
cg03658471	0.0558151	-0.695194	0.38301	10	52383438	TMEM23	TRUE
cg08335125	-1.45659	-0.414319	0.773799	10	50732297	PGBD3	FALSE
cg12052765	0.876362	0.756035	0.0254756	10	50816963	CHAT	TRUE
cg14008883	-0.402404	0.00894032	0.971515	10	50818911	SLC18A3	TRUE
cg17030820	-0.118164	-0.51824	0.0458709	10	51549260	MSMB	FALSE
cg24035962	-1.13971	-1.59444	0.0130607	10	51572313	NCOA4	TRUE
cg24356544	0.53034	0.6931	0.0635882	10	50970863	OGDHL	FALSE
TCGA Validation
Gene	probeset	Chr	start	end	Deviance	p-value	Bonferroni
MSMB		10	51549553	51562590	6.15661e+07	0.3	0.008
CpG Name
cg03105348
cg27383873
cg25656283
cg23926543
cg07001545
cg01295399
cg19535607
cg19758837
cg04137702
cg25838091
cg17413149
cg18221168
cg01365639
cg14156751
cg18442758
cg17951488
cg17030820
cg12083644
cg06298701
cg17620335
cg13859860
cg01315067
cg20166027
cg04677340
cg24037270
cg05041984
cg09425247
cg16392084
cg13576994
cg00936935
cg11764846
cg20014988
cg00171909
cg07936368
cg15910307
cg22668744

## Sheet: CRABP2
Model CPG-ENET-permuting individuals
Gene	probeset	Chr	start	end	Deviance	p-value
CRABP2	7921099	1	156669410	156675375	65.2346	0.09
CpG Name	Coef	Coef(univariate)	p-value(univariate)	Chr	position	gene	Island
cg00503458	-0.202303	-0.449973	0.490256	1	155904439	KIAA0907	TRUE
cg01646665	-0.00190823	0.381249	0.207921	1	156251436	TMEM79	FALSE
cg02049180	0.155129	0.172214	0.536505	1	156828202	INSRR	FALSE
cg02609880	0.303488	0.560231	0.0216154	1	156611087	BCAN	FALSE
cg03734660	-0.719839	-0.94663	0.341525	1	156675322	CRABP2	TRUE
cg03989569	-0.628344	-0.325375	0.700446	1	156471288	MEF2D	TRUE
cg05909475	-0.183975	-0.310774	0.522069	1	157108803	ETV3	TRUE
cg06106793	-0.0149561	-0.0881017	0.905523	1	156736771	PRCC	TRUE
cg06882877	-0.211795	0.341352	0.253031	1	156217801	PAQR6	FALSE
cg08156349	0.191326	0.492786	0.534997	1	156470327	MEF2D	TRUE
cg08256691	-0.0148564	0.0146994	0.962378	1	155881846	RIT1	TRUE
cg08763433	-0.462637	-1.2551	0.112184	1	156252438	SMG5	TRUE
cg12262564	0.218453	0.997929	0.0307685	1	156542103	IQGAP3	TRUE
cg12356261	0.484094	2.35509	0.00689963	1	156647259	NES	TRUE
cg12499211	0.131886	0.218	0.392221	1	156786643	SH2D2A	TRUE
cg12995941	0.740698	1.50422	0.0171523	1	156829377	INSRR	TRUE
cg13282594	-0.0954209	-0.83682	0.186362	1	156211609	BGLAP	FALSE
cg14171523	-0.195263	-1.35662	0.100449	1	156163644	KIAA0446	TRUE
cg14265075	-0.228613	-0.117325	0.744633	1	157016521	ARHGEF11	TRUE
cg14500718	0.0843197	0.515267	0.0374129	1	156251456	TMEM79	FALSE
cg15983538	0.141489	0.541992	0.0426126	1	156123411	SEMA4A	FALSE
cg16168311	0.188387	0.378804	0.235781	1	156561947	APOA1BP	TRUE
cg16728114	0.540942	0.754388	0.16598	1	156697793	C1orf66	TRUE
cg17727529	-0.350786	0.324821	0.483584	1	156399685	C1orf61	FALSE
cg18388972	-0.596279	-1.21646	0.269039	1	156308174	CCT3	TRUE
cg20375554	-0.519317	-1.02297	0.191491	1	155948129	ARHGEF2	TRUE
cg20969242	-0.0238799	-0.117194	0.783225	1	155827044	GON4	TRUE
cg21475402	0.000347494	0.100861	0.50646	1	156612140	BCAN	TRUE
cg21838334	0.469407	0.907501	0.003143	1	156646653	NES	TRUE
cg22367970	-0.867402	-0.732323	0.307335	1	155826954	GON4	TRUE
cg23320056	0.288474	0.372646	0.428519	1	155948742	ARHGEF2	TRUE
cg23881601	0.763063	0.247987	0.678912	1	156698494	C1orf66	TRUE
cg25259754	0.0379155	0.292367	0.09212	1	157670220	FCRL3	FALSE
cg25371088	-0.0520562	-0.536682	0.354225	1	156710915	MRPL24	TRUE
cg25446086	0.101789	0.426026	0.181717	1	155829549	SYT11	TRUE
cg25503559	-0.594208	-0.971231	0.25177	1	156710998	MRPL24	TRUE
cg27138018	-0.0411471	0.079335	0.859359	1	156589303	HAPLN2	FALSE
cg27165888	-0.415343	-1.3079	0.279083	1	156182956	PMF1	TRUE
cg27493997	-0.84013	0.295057	0.629834	1	156675392	CRABP2	TRUE
TCGA Validation
Gene	probeset	Chr	start	end	Deviance	p-value	Bonferroni
CRABP2		1	156669410	156675375	1.14632e+10	<0.001	0.008
CpG Name
cg20335185
cg26815471
cg07963046
cg25446086
cg16585911
cg17155167
cg08137608
cg17724814
cg09035101
cg02805690
cg20613438
cg05321960
cg16926108
cg06957790
cg18216292
cg20847292
cg11216632
cg20375554
cg20465207
cg23320056
cg06869171
cg16310095
cg15120635
cg22796458
cg03902642
cg26941033
cg12699174
cg04297922
cg10515753
cg00660163
cg26297866
cg00107970
cg14219900
cg07841280
cg21396539
cg16405055
cg21139821
cg15900987
cg26022183
cg12303685
cg18973101
cg01646665
cg14500718
cg16605187
cg20792284
cg00500989
cg22377142
cg25133887
cg00027466
cg16558208
cg18993334
cg06319390
cg05532239
cg13792780
cg22353551
cg24361162
cg12062819
cg23046847
cg13098071
cg26681458
cg24627419
cg09938227
cg01721149
cg17727529
cg14177914
cg01518279
cg10323725
cg06759845
cg00089372
cg15530669
cg15719199
cg06210887
cg03989569
cg12484590
cg16564525
cg15208197
cg18142940
cg25139187
cg24892382
cg10640435
cg16269733
cg12656815
cg10221746
cg11823463
cg22494078
cg04092332
cg24474319
cg18793215
cg07966717
cg02363950
cg17017514
cg08426354
cg25371088
cg25503559
cg19629754
cg04118311
cg02914429
cg09166556
cg07313589
cg13235992
cg15503799
cg17002316
cg06324021
cg05628567
cg25630380
cg13574390
cg08474334
cg04104526
cg03390245
cg02049180
cg18649438
cg03055346
cg27577907
cg04113693
cg16268769
cg05270291
cg06374307
cg02453208
cg11804604
cg26543539
cg00152117
cg12632832
cg01511880
cg16294641
cg23969559
cg00083262
cg01719780
cg20703895
cg10313167
cg01612158
cg25259754
cg17134153
