# Supplementary material for: Integration Analysis of Three Omics Data Using Penalized Regression Methods: An Application to Bladder Cancer
Source: PLoS Genet. 2015 Dec 8;11(12):e1005689. doi: 10.1371/journal.pgen.1005689 (PMC4672920; doi:10.1371/journal.pgen.1005689)
Supplement: S6 Excel — Information about SNPs and CpGs associated with gene expression using ENET with Global model for the discovery and replication phase. (XLSX) [file pgen.1005689.s006.xlsx]

## Sheet: SERPINB3
Model CPG-ENET-permuting individuals
Gene	probeset	Chr	start	end	Deviance	p-value
SERPINB3	8023696	18	61322433	61329197	171.266	0.01
SNP	Coef	Coef(univ)	p-value(unive)	Chr	position	MAF	allele	gene	features	left_gene	right_gene
rs17746008	0.964464	3.49763	0.00164503	18	60590894	0.136364	G/T	PHLPP	intron[NM_194449.1]	ZCCHC2	BCL2
rs8089409	-0.131371	-0.887854	0.338321	18	60688656	0.113636	A/C	NA	NA	PHLPP	BCL2
rs6567322	-0.119129	-1.49604	0.0126623	18	60735449	0.214286	A/G	NA	NA	PHLPP	BCL2
rs9947451	1.18438	2.76994	0.000101192	18	60743100	0.193182	A/G	NA	NA	PHLPP	BCL2
rs17749561	0.128971	1.23268	0.190618	18	60783211	0.119565	A/G	NA	NA	PHLPP	BCL2
rs1564483	-0.0215322	-0.903922	0.142854	18	60794654	0.341463	A/G	BCL2	utr-3[NM_000633.2]	PHLPP	KDSR
rs12454712	0.410143	2.30051	0.000765777	18	60845884	0.366667	C/T	BCL2	intron[NM_000633.2]	PHLPP	KDSR
rs4987764	-0.604194	-2.15904	0.021107	18	60908132	0.111111	C/T	BCL2	intron[NM_000633.2]	PHLPP	KDSR
rs7242402	0.981648	2.05803	0.107188	18	60941958	0.125	C/T	BCL2	intron[NM_000633.2]	PHLPP	KDSR
rs7236090	-0.647061	-0.258314	0.757431	18	60947111	0.409091	C/T	BCL2	intron[NM_000633.2]	PHLPP	KDSR
rs1381548	-0.0572547	-0.0768027	0.920436	18	60957396	0.487805	A/G	BCL2	intron[NM_000633.2]	PHLPP	KDSR
rs6567337	0.398232	1.63034	0.0354659	18	61038861	0.22619	C/T	NA	NA	KDSR	VPS4B
rs1544899	0.032881	1.63029	0.0354722	18	61598210	0.238636	A/G	SERPINB10	intron[NM_005024.1]	SERPINB2	HMSD
rs9961532	0.427451	2.51854	0.00438936	18	61655200	0.2	A/G	SERPINB8	utr-3[NM_198833.1]	HMSD	C18orf20
rs213070	0.162849	2.96626	0.000793137	18	61663317	0.193182	C/T	NA	NA	SERPINB8	C18orf20
rs2000834	0.250504	1.14654	0.0892824	18	61671371	0.383721	C/T	NA	NA	SERPINB8	C18orf20
rs971824	0.829072	2.22395	0.000232012	18	61712857	0.26087	C/T	NA	NA	SERPINB8	C18orf20
rs17724727	-0.0612638	-1.19649	0.144148	18	61835128	0.136364	C/T	NA	NA	C18orf20	CDH7
rs6567416	-0.351457	-1.26494	0.0429786	18	61840388	0.261364	C/T	NA	NA	C18orf20	CDH7
rs7234569	0.603057	2.74193	0.0466106	18	61856080	0.1	C/T	NA	NA	C18orf20	CDH7
rs4941252	-0.549437	-1.43087	0.373589	18	61882332	0.0543478	A/G	NA	NA	C18orf20	CDH7
rs35379414	0.0501357	1.10697	0.113312	18	61897354	0.45122	C/T	NA	NA	C18orf20	CDH7
rs1363002	0.0103948	1.23612	0.0394929	18	62098468	0.453488	C/T	NA	NA	C18orf20	CDH7
rs2959470	-0.00806473	-1.246	0.0333015	18	62104557	0.402439	A/G	NA	NA	C18orf20	CDH7
rs11874016	0.218867	1.3466	0.0256672	18	62156264	0.453488	C/T	NA	NA	C18orf20	CDH7
rs2939402	0.16337	1.03511	0.130242	18	62292383	0.333333	C/T	NA	NA	C18orf20	CDH7
rs12954548	0.198551	0.883596	0.199386	18	62305405	0.344444	G/T	NA	NA	C18orf20	CDH7
CpG Name	Coef	coef(univ)	p-value(univ)	Chr	position	gene	Island
cg17251713	0.0263159	0.92909	0.0027018	18	61443038	SERPINB7	FALSE
TCGA Validation
Gene	probeset	Chr	start	end	Deviance	p-value	Bonferroni
SERPINB3		18	61322433	61329197	5.33913e+09	< 0.001	0.012
SNPs	CPGs
rs9320036	cg21984711
rs4987765	cg23756272
rs8094614	cg08554462
rs6567342	cg23613305
rs9964834	cg20947866
rs2551405	cg25841373
rs6567356	cg00005215
rs7230170	cg01056135
rs8086719	cg24546942
rs17071220	cg03404572
rs4987853	cg00442924
rs6567349	cg17251713
rs12458289	cg21354912
rs2333004	cg19354091
rs6650746	cg10054857
rs9946191
rs7230294
rs9962219
rs9952790
rs17689135
rs11152393
rs4987825
rs7232566
rs930839
rs9952889
rs4987781
rs7232459
rs12961976
rs9947968
rs7235955
rs7237825
rs11662980
rs8083946
rs4987861
rs17071357
rs9944753
rs15964

## Sheet: MMP7
Model CPG-ENET-permuting individuals
Gene	probeset	Chr	start	end	Deviance	p-value
MMP7	7951217	11	102391240	102401478	99.4006	0.08
SNP	Coef	Coef(univ)	p-value(unive)	Chr	position	MAF	allele	gene	features	left_gene	right_gene
rs10895131	-0.0284628	-0.827487	0.371095	11	101407869	0.113636	C/T	TRPC6	intron[NM_004621.4]	PGR	LOC100127938
rs7112255	-0.0332161	-0.883498	0.114835	11	101411208	0.306818	A/G	TRPC6	intron[NM_004621.4]	PGR	LOC100127938
rs6590882	-0.0505609	-0.682511	0.211425	11	101411611	0.3875	C/T	TRPC6	intron[NM_004621.4]	PGR	LOC100127938
rs2513193	0.0542503	0.799334	0.0926961	11	101476074	0.395349	A/C	NA	NA	LOC100127938	LOC100129471
rs7938043	-0.0113266	-0.898492	0.265736	11	101539408	0.0909091	A/C	NA	NA	LOC100127938	LOC100129471
rs17097029	-0.032642	-0.551389	0.460754	11	101555384	0.113636	A/G	NA	NA	LOC100127938	LOC100129471
rs6590911	0.0339975	0.806712	0.0997528	11	101562004	0.365854	A/G	NA	NA	LOC100127938	LOC100129471
rs12286714	-0.444323	-1.64252	0.261156	11	101589335	0.0568182	C/T	NA	NA	LOC100127938	LOC100129471
rs11225040	0.115095	1.00881	0.307084	11	101722031	0.122222	C/T	NA	NA	LOC100129471	ANGPTL5
rs1299588	-0.138977	-1.57297	0.0820648	11	101874751	0.113636	C/T	NA	NA	KIAA1377	C11orf70
rs7110790	-0.254015	-1.22294	0.0199631	11	101909363	0.422222	C/T	NA	NA	KIAA1377	C11orf70
rs7934495	-0.0771235	-1.07863	0.0391182	11	101918686	0.375	A/C	C11orf70	intron[NM_032930.1]	KIAA1377	YAP1
rs10791555	-0.109186	-1.15782	0.0235936	11	101928225	0.345238	C/T	C11orf70	intron[NM_032930.1]	KIAA1377	YAP1
rs10501995	-0.00858429	-0.682665	0.530058	11	102070361	0.1	A/G	YAP1	intron[NM_006106.2]	C11orf70	LOC120318
rs10501996	0.598518	0.39872	0.714537	11	102142846	0.159091	A/G	NA	NA	YAP1	LOC120318
rs2604532	0.00413384	0.984957	0.057152	11	102150488	0.280488	A/G	NA	NA	YAP1	LOC120318
rs17882441	-0.0138457	-0.646759	0.515252	11	102187213	0.113636	A/G	BIRC3	near-gene-5[NM_001165.3]	LOC120318	BIRC3
rs17882391	-0.156794	-1.25682	0.392459	11	102195124	0.0777778	A/G	BIRC3	intron[NM_182962.1]	LOC120318	BIRC2
rs3758841	0.137094	0.966981	0.037713	11	102202851	0.302326	C/T	BIRC3	intron[NM_182962.1]	LOC120318	BIRC2
rs13711	0.147816	0.92207	0.0523015	11	102209737	0.304878	A/C	NA	NA	BIRC3	BIRC2
rs637708	0.107765	1.15234	0.0609523	11	102229208	0.181818	C/T	BIRC2	intron[NM_001166.3]	BIRC3	TMEM123
rs525305	0.156653	1.09251	0.0767536	11	102260200	0.174419	C/T	NA	NA	BIRC2	TMEM123
rs2155587	-0.219917	-1.31036	0.222949	11	102272884	0.130435	A/G	TMEM123	missense[NM_052932.2]	BIRC2	LOC727869
rs2567752	0.194277	1.26433	0.0423762	11	102276117	0.130952	C/T	TMEM123	intron[NM_052932.2]	BIRC2	LOC727869
rs2186990	0.00127788	0.890721	0.0903082	11	102290601	0.465909	A/G	TMEM123	intron[NM_052932.2]	BIRC2	LOC727869
rs1893729	0.159653	1.07087	0.0331229	11	102335609	0.209302	A/G	NA	NA	LOC727869	MMP7
rs11225263	0.101941	1.3731	0.0436397	11	102342182	0.0777778	G/T	NA	NA	LOC727869	MMP7
rs609887	-0.0449825	-0.793946	0.170814	11	102384567	0.355556	C/T	NA	NA	LOC727869	MMP7
rs17098339	-0.295292	-1.17993	0.33435	11	102418118	0.0555556	G/T	NA	NA	MMP7	MMP20
rs10791579	0.119806	1.23777	0.0127491	11	102420722	0.35	C/T	NA	NA	MMP7	MMP20
rs12807781	-0.155066	-1.43922	0.0032475	11	102430108	0.244444	A/G	NA	NA	MMP7	MMP20
rs11225322	0.338566	1.76069	0.012679	11	102431366	0.159091	C/T	NA	NA	MMP7	MMP20
rs11225332	0.106758	0.595774	0.170667	11	102452231	0.47619	C/T	MMP20	intron[NM_004771.3]	MMP7	MMP27
rs1940061	0.00916449	1.11611	0.0963868	11	102510453	0.256098	A/G	NA	NA	MMP20	MMP27
rs2509010	0.0556943	0.942298	0.085427	11	102562700	0.231707	C/T	MMP27	missense[NM_022122.2]	MMP20	MMP8
rs2846707	0.189393	1.25981	0.0318413	11	102576358	0.261364	A/G	MMP27	reference[NM_022122.2]	MMP20	MMP8
rs11225401	0.250168	1.28326	0.0904869	11	102607959	0.136364	C/T	NA	NA	MMP8	LOC100128088
rs7945189	0.538072	2.48451	0.0158239	11	102660564	0.0777778	C/T	MMP1	near-gene-3[NM_002421.2]	MMP10	MMP1
rs470215	-0.0770213	-0.796541	0.0916584	11	102661099	0.369048	A/G	MMP1	utr-3[NM_002421.2]	MMP10	LOC120321
rs470358	0.0758421	0.99214	0.0618092	11	102668702	0.404762	C/T	MMP1	intron[NM_002421.2]	MMP10	LOC120321
rs498186	0.0212753	0.946365	0.075812	11	102669645	0.443182	A/C	NA	NA	MMP1	LOC120321
rs1144397	0.0837032	1.15996	0.0267928	11	102682285	0.397727	G/T	NA	NA	MMP1	MMP3
rs566125	0.237469	1.87056	0.00753283	11	102710471	0.1	C/T	MMP3	intron[NM_002422.3]	LOC120321	MMP12
rs615098	0.41263	1.43766	0.0273913	11	102720678	0.188889	A/C	NA	NA	MMP3	MMP12
rs1940935	-0.0305993	-0.904035	0.132428	11	102755015	0.290698	A/G	NA	NA	MMP12	MMP13
rs12275686	0.0772637	0.449477	0.42423	11	102767396	0.272727	A/G	NA	NA	MMP12	MMP13
rs17297226	0.453989	1.90554	0.00226219	11	102795639	0.318182	A/G	NA	NA	MMP12	MMP13
rs4085170	-0.312416	-0.665353	0.33701	11	102802722	0.159091	C/T	NA	NA	MMP12	MMP13
rs10895372	-0.150275	-1.39701	0.192888	11	102819574	0.1	C/T	MMP13	intron[NM_002427.2]	MMP12	DCUN1D5
rs660669	-0.00873103	-0.537222	0.433599	11	102830793	0.280488	C/T	NA	NA	MMP13	DCUN1D5
rs524534	0.213104	0.482528	0.478564	11	102851925	0.215909	A/G	NA	NA	MMP13	DCUN1D5
rs17099821	-0.160157	-0.908014	0.134895	11	102855634	0.261364	A/G	NA	NA	MMP13	DCUN1D5
rs17374436	1.14268	2.27436	0.0557943	11	103056680	0.0777778	C/T	DYNC2H1	intron[NM_001080463.1]	DCUN1D5	PDGFD
rs12362743	0.0153836	1.56346	0.0465521	11	103174035	0.0652174	G/T	DYNC2H1	intron[NM_001080463.1]	DCUN1D5	PDGFD
rs2514414	-0.00616045	-0.854274	0.0948727	11	103203377	0.476744	C/T	DYNC2H1	intron[NM_001080463.1]	DCUN1D5	PDGFD
rs7931906	0.389005	1.41612	0.0144598	11	103206463	0.178571	C/T	DYNC2H1	intron[NM_001080463.1]	DCUN1D5	PDGFD
rs313426	-0.117661	-1.21476	0.0283875	11	103209984	0.290698	C/T	DYNC2H1	intron[NM_001080463.1]	DCUN1D5	PDGFD
rs2671375	0.0323074	0.802253	0.118035	11	103244627	0.5	A/C	DYNC2H1	intron[NM_001080463.1]	DCUN1D5	PDGFD
rs2671397	-0.107296	-1.16122	0.0252539	11	103255114	0.321429	A/G	DYNC2H1	intron[NM_001080463.1]	DCUN1D5	PDGFD
rs7943017	-0.000599411	-0.990345	0.029387	11	103267201	0.465116	A/G	DYNC2H1	intron[NM_001080463.1]	DCUN1D5	PDGFD
rs520039	0.00298777	0.899997	0.0529371	11	103292021	0.488636	A/G	DYNC2H1	intron[NM_001080463.1]	DCUN1D5	PDGFD
rs7935469	0.0402845	1.8645	0.00776133	11	103381148	0.1	C/T	NA	NA	DYNC2H1	PDGFD
CpG Name	Coef	coef(univ)	p-value(univ)	Chr	position	gene	Island
cg20346726	0.144026	1.13441	0.0370532	11	101918403	MGC13040	TRUE
cg26757793	0.088543	0.542007	0.0605326	11	102496159	MMP20	FALSE
TCGA Validation
Gene	probeset	Chr	start	end	Deviance	p-value	Bonferroni
MMP7		11	102391240	102401478	2.29082e+08	0.003	0.012
SNPs	CPGs
rs313417	cg11114757
rs660161	cg00314771
rs11225597
rs10750643
rs2513187

## Sheet: PTN
Model CPG-ENET-permuting individuals
Gene	probeset	Chr	start	end	Deviance	p-value
PTN	8143144	7	136912092	137028546	102.504	0.09
SNP	Coef	Coef(univ)	p-value(unive)	Chr	position	MAF	allele	gene	features	left_gene	right_gene
rs2555051	0.662214	1.66216	0.018377	7	135979376	0.2	C/T	NA	NA	MTPN	LOC392100
rs10488413	0.121806	1.33952	0.0329006	7	136038492	0.344444	C/T	NA	NA	MTPN	LOC392100
rs10954530	-0.0496877	-0.683069	0.302054	7	136151940	0.139535	A/G	NA	NA	MTPN	LOC392100
rs10239044	0.233682	0.997142	0.120059	7	136321013	0.306818	A/G	NA	NA	MTPN	LOC392100
rs10235715	0.372288	1.69517	0.0425174	7	136350740	0.0568182	A/C	NA	NA	MTPN	LOC392100
rs1424569	0.0610457	0.619146	0.355845	7	136569416	0.455556	A/G	CHRM2	intron[NM_001006632.1]	LOC392100	LOC100128744
rs17168896	-0.406854	-1.4962	0.0886059	7	136712058	0.119565	A/G	NA	NA	CHRM2	LOC100128744
rs11977730	0.0325993	1.47706	0.0660473	7	136744954	0.119048	C/T	NA	NA	CHRM2	LOC100128744
rs10954570	0.632109	2.05382	0.00185345	7	136752785	0.325581	C/T	NA	NA	CHRM2	LOC100128744
rs12671280	0.0995128	1.30366	0.118329	7	136979249	0.211111	C/T	PTN	intron[NM_002825.5]	LOC100128744	LOC100128727
rs1451526	-0.762649	-1.91814	0.00434717	7	137081223	0.211111	A/G	DGKI	intron[NM_004717.2]	LOC100128727	NAG20
rs1528104	-0.440985	-1.4469	0.0182906	7	137136419	0.48913	C/T	DGKI	intron[NM_004717.2]	LOC100128727	NAG20
rs3800642	0.149413	2.56464	0.00529864	7	137420389	0.0978261	A/C	DGKI	intron[NM_004717.2]	LOC646483	CREB3L2
rs3778810	-0.203765	-1.18609	0.0311986	7	137445794	0.488889	A/G	DGKI	intron[NM_004717.2]	LOC646483	CREB3L2
rs6467717	0.149783	1.18609	0.0311986	7	137453147	0.488889	C/T	DGKI	intron[NM_004717.2]	LOC646483	CREB3L2
rs7810652	-0.508689	-1.95347	0.00254273	7	137490778	0.422222	C/T	DGKI	intron[NM_004717.2]	LOC646483	CREB3L2
rs273945	0.0388795	1.04805	0.10136	7	137611566	0.411111	A/C	CREB3L2	intron[NM_194071.2]	DGKI	LOC100130880
rs4728425	0.795393	1.99921	0.0155742	7	137677804	0.119565	A/C	CREB3L2	intron[NM_194071.2]	LOC100130880	LOC100128052
rs3805362	-0.343152	-1.4354	0.0418964	7	137794388	0.155556	C/T	AKR1D1	intron[NM_005989.2]	LOC100128052	LOC100131932
rs10255295	0.0782754	1.05717	0.315305	7	137858766	0.1	A/G	NA	NA	LOC100131932	tcag7.955
TCGA Validation
Gene	probeset	Chr	start	end	Deviance	p-value	Bonferroni
PTN		7	136912092	137028546	6.12683e+08	< 0.001	0.012
SNPs	CPGs
rs4732297	cg05905844
rs6467703	cg26253500
rs17169503	cg13839563
rs4317499	cg02701024
rs424605	cg23787144
rs2617890	cg11521965
rs1455857	cg00763743
rs7783200	cg20347666
rs1365360	cg11193213
rs6467704	cg21075678
rs17412764	cg05811904
rs4142090	cg19573230
rs11982601	cg05041511
rs10270097	cg26938153
rs17169136	cg00929565
rs273978

## Sheet: IGHD
Model CPG-ENET-permuting individuals
Gene	probeset	Chr	start	end	Deviance	p-value
IGHD	7981724	14	106303102	106312014	97.467	0.1
SNP	Coef	Coef(univ)	p-value(unive)	Chr	position	MAF	allele	gene	features	left_gene	right_gene
rs4264331	0.32731	0.328642	0.573075	14	105306664	0.353659	A/C	NA	NA	RPS2P4	KIAA0284
rs9788593	-0.0909481	-1.02798	0.0478393	14	105350799	0.306818	C/T	KIAA0284	reference[NM_015005.1]	RPS2P4	PLD4
rs2841245	-0.388659	-1.09591	0.041497	14	105365156	0.2	C/T	NA	NA	KIAA0284	PLD4
rs2841254	-0.0114518	-0.95004	0.0795472	14	105370903	0.215909	G/T	NA	NA	KIAA0284	PLD4
rs7157970	0.186805	0.336301	0.528787	14	105463936	0.443182	C/T	NA	NA	C14orf79	CDCA4
rs9324081	0.311858	0.23262	0.630294	14	105574843	0.363636	C/T	NA	NA	GPR132	JAG2
rs7159216	-0.311003	-1.55945	0.0448452	14	105585608	0.0777778	A/G	NA	NA	GPR132	JAG2
rs11628893	0.213593	0.327309	0.641923	14	105590884	0.141304	C/T	NA	NA	GPR132	JAG2
rs4399485	0.313132	0.603765	0.190503	14	105591377	0.290698	A/G	NA	NA	GPR132	JAG2
rs1057744	0.0229596	0.53085	0.280396	14	105617042	0.423913	A/G	JAG2	missense[NM_002226.3]	GPR132	NUDT14
rs3784240	-0.0963882	-1.3393	0.109141	14	105623261	0.076087	C/T	JAG2	intron[NM_145159.1]	GPR132	NUDT14
rs12431709	-0.275125	-2.28641	0.109497	14	105695583	0.0543478	C/T	BRF1	intron[NM_145685.2]	NUDT14	BTBD6
rs1008628	0.217958	-0.526224	0.356755	14	105722726	0.204545	A/G	BRF1	intron[NM_001519.2]	BTBD6	PACS2
rs7144207	-0.447102	-0.631884	0.449764	14	105899667	0.151163	A/G	MTA1	intron[NM_004689.3]	LOC100128343	CRIP2
rs4983413	-0.0466586	-0.683877	0.412885	14	105930406	0.174419	A/G	MTA1	missense[NM_004689.3]	LOC100128343	CRIP2
rs7824	-0.786777	-1.17426	0.0176518	14	105954705	0.238636	C/T	CRIP1	splice-5[NM_001311.3]	LOC100127933	C14orf80
rs12100587	0.115719	1.00482	0.185609	14	106004323	0.119565	G/T	NA	NA	ATP5GP3	ELK2P2
rs10134526	0.187809	0.338785	0.55012	14	106009572	0.344444	C/T	NA	NA	ATP5GP3	ELK2P2
rs12894214	-0.401709	-1.53005	0.0592804	14	106028569	0.166667	A/G	NA	NA	ELK2P2	IGHA2
rs11627111	0.0213341	0.397822	0.609763	14	106153134	0.181818	A/G	NA	NA	ELK2P2	IGHA2
rs11624941	0.0634485	1.53215	0.147619	14	106196984	0.0777778	G/T	NA	NA	IGHEP1	IGHG1
rs11628672	0.301664	2.07422	0.0799168	14	106199579	0.0666667	A/G	NA	NA	IGHEP1	IGHG1
rs980847	0.264509	0.704321	0.12671	14	106326733	0.476744	A/G	NA	NA	IGHM	IGHJ6
rs11850753	0.0551651	0.264075	0.762913	14	106538355	0.0930233	C/T	NA	NA	IGHV3-7	IGHV1-8
rs17710272	0.344748	1.99918	0.0548929	14	106691309	0.076087	G/T	NA	NA	IGHVII-20-1	IGHV3-21
rs9788468	0.205986	0.70911	0.157559	14	106745771	0.366667	A/C	NA	NA	IGHV1-24	IGHVIII-25-1
rs17112772	0.754814	1.23682	0.140586	14	106926025	0.0869565	C/T	NA	NA	IGHV3-42	IGHV3-43
rs9324088	0.536348	1.41467	0.0135048	14	106970119	0.295455	A/G	NA	NA	IGHV1-46	IGHVII-46-1
rs7143266	0.860782	2.88373	0.0401558	14	107038543	0.0652174	C/T	NA	NA	IGHV5-51	IGHVIII-51-1
rs1974470	0.104664	1.58866	0.09849	14	107077314	0.0888889	A/G	NA	NA	IGHV3-57	IGHV1-58
rs2015469	0.939448	1.41005	0.184136	14	107087862	0.076087	A/G	NA	NA	IGHV3-60	IGHVII-60-1
rs2187994	0.0715979	1.14622	0.0454471	14	107124242	0.409091	C/T	NA	NA	IGHV3-65	IGHVII-65-1
rs1024350	0.0335939	1.18677	0.0337877	14	107141122	0.375	A/G	NA	NA	LOC192127	IGHVII-67-1
rs10141910	-0.208506	-0.300599	0.555748	14	107172419	0.280488	A/G	NA	NA	IGHV1-69	IGHV2-70
rs7140253	1.57184	2.84844	0.0428893	14	107233999	0.0777778	A/G	NA	NA	IGHV3-75	IGHV3-76
CpG Name	Coef	coef(univ)	p-value(univ)	Chr	position	gene	Island
cg03451296	0.514575	1.32261	0.0767489	14	105940391	CRIP2	TRUE
cg05335315	-0.349455	-0.275877	0.5573	14	105635708	JAG2	TRUE
cg16313343	-0.129058	-0.269022	0.162617	14	105768109	BRF1	TRUE
cg21435394	0.322068	0.596182	0.165653	14	105648024	NUDT14	TRUE
cg22634689	-0.0367325	0.121534	0.875032	14	105993363	TMEM121	TRUE
cg23034818	0.00278427	1.52119	0.175007	14	105714589	BTBD6	TRUE
